# Supplementary material for: Generation of Blood Vascular Endothelial-Neural 3D Organoids by Serial Induction of Differentiation on Human iPSC-Derived Embryoid Bodies
Source: Cells. 2026 Jun 30;15(13):1192. doi: 10.3390/cells15131192 (PMC13359818; doi:10.3390/cells15131192)
Supplement: Supplementary file 1 [file cells-15-01192-s001.zip]

Archive with 13 entries (12 files):
- supplemental/
- supplemental/FCSet21_Org_integrated_SCT_AvExp_broader_source.csv
- __MACOSX/supplemental/._FCSet21_Org_integrated_SCT_AvExp_broader_source.csv
- supplemental/515organoid red map2 green cd31 mp z stack-1.avi
- __MACOSX/supplemental/._515organoid red map2 green cd31 mp z stack-1.avi
- supplemental/EC-neural organoids Material list Table1.xlsx
- __MACOSX/supplemental/._EC-neural organoids Material list Table1.xlsx
- supplemental/FCSet21_Org_cells_per_sample_per_celltype_broader.csv
- __MACOSX/supplemental/._FCSet21_Org_cells_per_sample_per_celltype_broader.csv
- supplemental/SFigs Cells.pdf
- __MACOSX/supplemental/._SFigs Cells.pdf
- supplemental/Pearson_correlation_table_Organoid_vs_FCtx.csv
- __MACOSX/supplemental/._Pearson_correlation_table_Organoid_vs_FCtx.csv
