# Supplementary material for: Generation of Blood Vascular Endothelial-Neural 3D Organoids by Serial Induction of Differentiation on Human iPSC-Derived Embryoid Bodies
Source: Cells. 2026 Jun 30;15(13):1192. doi: 10.3390/cells15131192 (PMC13359818; doi:10.3390/cells15131192)
Supplement: Supplementary file 1 [file cells-15-01192-s001.zip › supplemental/FCSet21_Org_integrated_SCT_AvExp_broader_source.csv]

	InN.PAX6_FCtx	ODC_FCtx	OPC_FCtx	ExN.LINC00507_FCtx	InN.PVALB_FCtx	EC_FCtx	AST_FCtx	ExN.RORB_FCtx	ExN.THEMIS_FCtx	InN.SST_FCtx	InN.ADARB2_FCtx	InN.VIP_FCtx	InN.LHX6_FCtx	VLMC_FCtx	Mixed_FCtx	ExN.FEZF2_FCtx	MGL_FCtx	InN.LAMP5_FCtx	ExN.RORB_Organoid	VLMC_Organoid	InN.LHX6_Organoid	InN.PVALB_Organoid	InN.VIP_Organoid	AST_Organoid	MGL_Organoid	ExN.THEMIS_Organoid	ExN.FEZF2_Organoid	EC_Organoid	ODC_Organoid	InN.SST_Organoid	InN.ADARB2_Organoid	ExN.LINC00507_Organoid	InN.PAX6_Organoid	InN.LAMP5_Organoid	OPC_Organoid	Mixed_Organoid
AL627309.1	0.0405727923627685	0.0181678888037649	0.0135598058806737	0.0496163835567364	0.0424780915287244	0.0150273224043716	0.0202500258291146	0.0355268356002032	0.056568860692572	0.0399614829080404	0.0286635614475099	0.0337037489314935	0.0330214639515685	0.0147190008920607	0.0292270531400966	0.068089075434301	0.0269776876267748	0.0342482390089871	0	0	0	0	0	0	0	0	0	0	0	0	0	0	0	0	0	0
AC114498.1	0.0035799522673031	0.000574586844697384	0.000713673993719669	0.0035525569453981	0.00292112950340798	0	0.000826531666494473	0.00152378802415486	0.00383293682262754	0.00168512277323062	0.00107488355428162	0.00256441567957015	0.000550357732526142	0	0.000966183574879227	0.00443045353853329	0.000811359026369168	0.00145737187272286	0	0	0	0	0	0	0	0	0	0	0	0	0	0	0	0	0	0
AL669831.5	0.145584725536993	0.100771588048594	0.130174136454468	0.373884228438368	0.231256085686465	0.126138433515483	0.0919516478975101	0.245329871888933	0.356066613798573	0.245907558979297	0.243640272303834	0.244596409818049	0.199229499174463	0.0834076717216771	0.167391304347826	0.33123469744666	0.148275862068966	0.262326937090114	0.0109529025191676	0.0188679245283019	0.0138946495230195	0	0.00602409638554217	0.0208333333333333	0	0	0.0132450331125828	0.0234375	0.0121951219512195	0	0	0.0357142857142857	0	0.0178571428571429	0	0
LINC00115	0.00715990453460621	0.00380321768633031	0.00399657436483015	0.016001432964146	0.0137536514118793	0.00819672131147541	0.00382270895753694	0.00753428523054348	0.0151995770552472	0.00890707751564757	0.00752418487997134	0.00903651239467579	0.00605393505778756	0.00446030330062444	0.00748792270531401	0.0111927247289262	0.00547667342799189	0.00947291717269857	0.00492880613362541	0.00550314465408805	0.0049771878888428	0	0.00602409638554217	0	0	0	0.00662251655629139	0.0078125	0	0	0	0	0	0.0178571428571429	0.0119047619047619	0
FAM41C	0	0.000711393236292	0.000142734798743934	0.00131355046720602	0.000486854917234664	0.000455373406193078	0.000516582291559045	0.000846548902308257	0.00105736188210415	0.000240731824747232	0.00107488355428162	0.000366345097081451	0.00220143093010457	0.000892060660124888	0.00144927536231884	0.00174886323889472	0	0.000728685936361428	0	0	0	0	0	0	0	0	0	0	0	0	0	0	0	0	0	0
AL645608.7	0.00238663484486874	0.000218890226551384	0.00471024835854981	0.00259724751470281	0.000851996105160662	0.000455373406193078	0.00475255708234322	0.00158022461764208	0.00132170235263019	0.00264805007221955	0.00286635614475099	0.00402979606789596	0.00165107319757843	0.00312221231043711	0.00314009661835749	0.0037309082429754	0	0.00315763905756619	0	0	0	0	0	0	0	0	0	0	0	0	0	0	0	0	0	0
AL645608.1	0	8.20838349567692e-05	0.000428204396231801	5.97068394184554e-05	0	0.000455373406193078	0.00661225333195578	0.000141091483718043	0	0	0.000716589036187746	0.000366345097081451	0.00110071546505228	0.00579839429081177	0.00217391304347826	0.000116590882592981	0	0.000485790624240952	0	0	0	0	0	0	0	0	0	0	0	0	0	0	0	0	0	0
SAMD11	0.00238663484486874	0.000820838349567692	0.00114187838995147	0.00191061886139057	0.00133885102239533	0.00182149362477231	0.03140820332679	0.0036119419831819	0.0021147237642083	0.00252768415984593	0.00967395198853458	0.00280864574429112	0.00550357732526142	0.0370205173951829	0.0108695652173913	0.00174886323889472	0.00101419878296146	0.000728685936361428	0.0175246440306681	0.065251572327044	0.0209456656988801	0	0.0391566265060241	0	0.0178571428571429	0.08	0.0463576158940397	0.0078125	0.0365853658536585	0	0	0	0	0.0357142857142857	0.0119047619047619	0
NOC2L	0.126491646778043	0.060112728466674	0.0817870396802741	0.156581186374899	0.138997078870497	0.0883424408014572	0.0754210145676206	0.153507534285231	0.159925984668253	0.131319210399615	0.122536725188105	0.129319819269752	0.0985140341221794	0.0597680642283675	0.0966183574879227	0.151917920018655	0.0628803245436105	0.133592421666262	0.0805038335158817	0.0715408805031447	0.0920779759435919	0.153846153846154	0.105421686746988	0.0208333333333333	0.0535714285714286	0.07	0.0728476821192053	0.0546875	0.0365853658536585	0	0.153846153846154	0.0357142857142857	0.142857142857143	0.25	0.0476190476190476	0.2
KLHL17	0.0262529832935561	0.00722337747619569	0.0115615186982586	0.047855031793892	0.0380963972736125	0.017304189435337	0.0158074181217068	0.0350189062588182	0.049431667988369	0.0335820895522388	0.0401289860265138	0.0307729881548419	0.0214639515685195	0.00758251561106155	0.0198067632850242	0.0483852162760872	0.00669371196754564	0.0371629827544328	0.0175246440306681	0.0125786163522013	0.0145167980091248	0.0384615384615385	0.0180722891566265	0.0208333333333333	0.0178571428571429	0.01	0.00662251655629139	0.046875	0.0487804878048781	0	0.0769230769230769	0	0.142857142857143	0.0178571428571429	0.0238095238095238	0
PERM1	0	0.000109445113275692	0.000285469597487868	0.000298534197092277	0.000243427458617332	0.000455373406193078	0.00175637979130075	0.00146735143066764	0.000793021411578113	0.00240731824747232	0.00107488355428162	0.000366345097081451	0	0	0.000483091787439614	0.00209863588667366	0	0.000485790624240952	0	0	0	0	0	0	0	0	0	0	0	0	0	0	0	0	0	0
AL645608.8	0.00715990453460621	0.000465141731421692	0.00214102198115901	0.0052840552885333	0.00559883154819864	0.0619307832422587	0.0128112408306643	0.00358372368643829	0.00436161776367962	0.00565719788155994	0.00824077391615908	0.00512883135914031	0.00385250412768299	0.0526315789473684	0.00434782608695652	0.00198204500408068	0.000202839756592292	0.00801554529997571	0.00273822562979189	0.0227987421383648	0.00435503940273745	0	0	0.0416666666666667	0	0.04	0	0.0390625	0	0	0	0	0	0	0.0238095238095238	0
HES4	0.238663484486873	0.0240232023640144	0.0503853839566086	0.160491984356808	0.219084712755599	0.722222222222222	0.143093294761856	0.152830295163384	0.142083002907745	0.20040924410207	0.234324614833393	0.140310172182196	0.119427627958173	0.340767172167707	0.118115942028986	0.115191792001865	0.021501014198783	0.268642215205247	0.220153340635268	0.380503144654088	0.289299046038988	0.346153846153846	0.219879518072289	0.6875	0.321428571428571	0.37	0.198675496688742	0.390625	0.207317073170732	0.15	0.307692307692308	0.285714285714286	0.142857142857143	0.125	0.523809523809524	1.2
ISG15	0.0548926014319809	0.0115464594505855	0.0351127604910077	0.025435113592262	0.0690116845180136	0.526411657559198	0.0377105072838103	0.0363733845025114	0.0263018768173407	0.068608570052961	0.0723754926549624	0.0489681279765539	0.0440286186020914	0.0446030330062444	0.0311594202898551	0.0195872682756208	0.0162271805273834	0.0774836045664319	0.236035049288061	0.549528301886792	0.430526752384903	0.153846153846154	0.207831325301205	0.208333333333333	0.553571428571429	0.39	0.19205298013245	0.8984375	0.304878048780488	0.25	0.538461538461538	0.107142857142857	0	0.553571428571429	0.607142857142857	0.2
AL645608.2	0.00119331742243437	0.000136806391594615	0.000570939194975735	0.00417947875929188	0.00133885102239533	0.000455373406193078	0.0011364810414299	0.00222924544274508	0.00330425588157547	0.00144439094848339	0.000716589036187746	0.000488460129441934	0.000550357732526142	0.000446030330062444	0.000966183574879227	0.00198204500408068	0.000202839756592292	0.00121447656060238	0	0	0	0	0	0	0	0	0	0	0	0	0	0	0	0	0	0
AGRN	0.136038186157518	0.105450366641129	0.118898087353697	0.260202406185629	0.0787487828627069	0.484972677595628	0.0741812170678789	0.178565381793555	0.192175522072429	0.0934039480019258	0.0963812253672519	0.0565392599829039	0.107319757842598	0.230597680642284	0.11304347826087	0.186778593913956	0.0324543610547667	0.106631042020889	0.0323110624315444	0.0628930817610063	0.0416839485690585	0.115384615384615	0.0481927710843374	0.0833333333333333	0.0714285714285714	0.04	0.0463576158940397	0.3125	0.0365853658536585	0	0.153846153846154	0.0714285714285714	0	0.0357142857142857	0.0833333333333333	0.1
C1orf159	0.279236276849642	0.175577322972529	0.104339137881816	0.409499358151476	0.286270691333982	0.107468123861566	0.176257877879946	0.248998250465602	0.415014538725879	0.293692826191623	0.327122895019706	0.276468433264135	0.225096312603192	0.0990187332738626	0.221497584541063	0.441413081497027	0.0860040567951318	0.281515666747632	0.0169769989047097	0.0102201257861635	0.00933222729158026	0.0384615384615385	0.0150602409638554	0.0416666666666667	0.0714285714285714	0.01	0.0198675496688742	0.0234375	0	0	0	0.0357142857142857	0	0.0357142857142857	0.0476190476190476	0
LINC01342	0.00238663484486874	8.20838349567692e-05	0	0.000328387616801505	0.000486854917234664	0	0	0.000338619560923303	0.000528680941052075	0.00108329321136254	0.00214976710856324	0.000244230064720967	0	0	0.000241545893719807	0.000233181765185962	0	0.000485790624240952	0	0	0	0	0	0	0	0	0	0	0	0	0	0	0	0	0	0
TTLL10	0	0.000492503009740615	0.000428204396231801	0.00298534197092277	0.00304284323271665	0.00500910746812386	0	0.00183418928833456	0.00330425588157547	0.00156475686085701	0.00143317807237549	0.00134326535596532	0.00275178866263071	0.000892060660124889	0.00169082125603865	0.0018654541214877	0	0.00242895312120476	0	0	0	0	0	0	0	0	0	0	0	0	0	0	0	0	0	0
TNFRSF18	0.00715990453460621	0.00295501805844369	0.0017128175849272	0.0220019703257008	0.00292112950340798	0.00364298724954463	0.00216964562454799	0.0180879282126531	0.0233941316415543	0.0111940298507463	0.0039412396990326	0.00366345097081451	0.0181618051733627	0.00178412132024978	0.00193236714975845	0.0109595429637402	0.00182555780933063	0.00218605780908428	0	0.0133647798742138	0.0024885939444214	0	0.00301204819277108	0	0	0.01	0	0	0	0	0	0	0	0	0	0
TNFRSF4	0.00238663484486874	0.00134070263762723	0.000856408792463602	0.00585127026300863	0.000851996105160662	0.0218579234972678	0.00134311395805352	0.00767537671426153	0.00290774517578641	0.00168512277323062	0.00179147259046937	0.0021980705824887	0.00165107319757843	0.000892060660124888	0.00144927536231884	0.00454704442112627	0.00202839756592292	0.00291474374544571	0.000547645125958379	0.0117924528301887	0.0024885939444214	0	0	0	0	0	0	0.03125	0	0	0	0	0	0	0	0
SDF4	0.163484486873508	0.0869541424975375	0.0879246360262632	0.20488401946443	0.206913339824732	0.140710382513661	0.0990804835210249	0.170494948924883	0.203277821834523	0.184280211844006	0.196703690433536	0.21968494321651	0.144193725921849	0.0530776092774309	0.12512077294686	0.226652675760756	0.0689655172413793	0.254554287102259	0.0728368017524644	0.169025157232704	0.100580671920365	0.0384615384615385	0.0813253012048193	0.166666666666667	0.0892857142857143	0.12	0.0662251655629139	0.09375	0.121951219512195	0.1	0.230769230769231	0.142857142857143	0.142857142857143	0.107142857142857	0.0357142857142857	0.2
B3GALT6	0.0489260143198091	0.018496224143592	0.0239794461889809	0.0472579633997074	0.0529454722492697	0.0277777777777778	0.0165306333298895	0.0744963034031266	0.0712397568067671	0.0495907558979297	0.0541024722321748	0.0645988521186958	0.0462300495321959	0.0124888492417484	0.0311594202898551	0.0564299871750029	0.0170385395537525	0.065824629584649	0.052026286966046	0.0479559748427673	0.0375362919950228	0	0.0481927710843374	0.0833333333333333	0.0714285714285714	0.01	0.0529801324503311	0.078125	0.0487804878048781	0	0.0769230769230769	0	0	0.0535714285714286	0.0476190476190476	0
C1QTNF12	0.0107398568019093	0.00098500601948123	0.000999143591207536	0.00376153088336269	0.00340798442064265	0.00182149362477231	0.00299617729104246	0.0026243015971556	0.00449378799894264	0.00312951372171401	0.00250806162665711	0.00329710587373306	0.00220143093010457	0.00312221231043711	0.00241545893719807	0.00396409000816136	0.000405679513184584	0.00291474374544571	0.0109529025191676	0.035377358490566	0.0134798838656159	0	0.00602409638554217	0	0	0	0.00662251655629139	0.0234375	0.0365853658536585	0	0.0769230769230769	0	0	0	0.0238095238095238	0
UBE2J2	0.146778042959427	0.101154645945059	0.105481016271767	0.160253156999134	0.17246835443038	0.138433515482696	0.103419774770121	0.139962751848298	0.173143008194555	0.156234954260953	0.169473307058402	0.160825497618757	0.128783709411117	0.08028545941124	0.178743961352657	0.177801095954296	0.121095334685598	0.170512509108574	0.113910186199343	0.118710691823899	0.0968477810037329	0.192307692307692	0.0933734939759036	0.0625	0.0535714285714286	0.07	0.119205298013245	0.0703125	0.0853658536585366	0.2	0.307692307692308	0.0357142857142857	0.142857142857143	0.142857142857143	0.178571428571429	0
LINC01786	0.0250596658711217	0.0108897887709314	0.019411932629175	0.0337642176911365	0.0527020447906524	0.00591985428051002	0.0133278231222234	0.0230543484395282	0.0372720063441713	0.0299711121810303	0.0286635614475099	0.0249114666015386	0.019262520638415	0.008028545941124	0.0188405797101449	0.0363763553690101	0.00547667342799189	0.030119018702939	0	0	0	0	0	0	0	0	0	0	0	0	0	0	0	0	0	0
SCNN1D	0.0560859188544153	0.0304804640472803	0.0412503568369969	0.0586918231483416	0.0704722492697176	0.0163934426229508	0.0548610393635706	0.0366273491732039	0.04903515728258	0.0505536831969186	0.0494446434969545	0.0345585541580169	0.0478811227297744	0.0142729705619982	0.0471014492753623	0.0594613501224204	0.00730223123732252	0.0451785280544085	0.00109529025191676	0.00393081761006289	0.00165906262961427	0	0.00602409638554217	0	0	0	0	0	0.0121951219512195	0	0	0	0	0	0	0
ACAP3	0.309069212410501	0.327021998467768	0.675706537253782	0.682479027972654	0.308179162609542	0.14936247723133	0.252505424114061	0.381539590270331	0.551942902458366	0.386254212806933	0.37835901110713	0.319697154719746	0.37369290038525	0.144959857270294	0.397826086956522	0.582604640317127	0.118052738336714	0.342968180714112	0.0487404162102957	0.0290880503144654	0.0329738697635836	0	0.0271084337349398	0.0833333333333333	0.0178571428571429	0.03	0.0463576158940397	0.0546875	0.0121951219512195	0	0	0	0.142857142857143	0.107142857142857	0.0357142857142857	0.2
PUSL1	0.0190930787589499	0.0073601838677903	0.00913502711961176	0.0317640385706183	0.0245861733203505	0.0154826958105647	0.00785205083169749	0.0232236582199898	0.0380650277557494	0.0168512277323062	0.0222142601218201	0.0174624496275492	0.0148596587782058	0.00847457627118644	0.0108695652173913	0.024950448874898	0.0077079107505071	0.02550400777265	0.0487404162102957	0.0416666666666667	0.068021567814185	0.0384615384615385	0.0512048192771084	0.0833333333333333	0.0535714285714286	0.03	0.0397350993377483	0.0390625	0.024390243902439	0	0.0769230769230769	0.107142857142857	0	0.0178571428571429	0.0357142857142857	0
INTS11	0.186157517899761	0.154290248440407	0.121467313731088	0.239693106845389	0.247444011684518	0.122495446265938	0.148569067052381	0.154805575935437	0.207903780068729	0.186326432354357	0.19240415621641	0.180852362925876	0.144193725921849	0.101694915254237	0.202415458937198	0.19750495511251	0.0649087221095335	0.225892640272043	0.119934282584885	0.0904088050314465	0.110949813355454	0.153846153846154	0.123493975903614	0.0833333333333333	0.0714285714285714	0.09	0.119205298013245	0.078125	0.0731707317073171	0.1	0	0.0714285714285714	0.142857142857143	0.107142857142857	0.0952380952380952	0
CPTP	0.0465393794749403	0.0164167669913538	0.0154153582643448	0.0518852434546377	0.0556231742940604	0.0587431693989071	0.0212831904122327	0.0727467690050229	0.0721649484536082	0.0445353875782378	0.0415621640988893	0.048235437782391	0.0258668134287287	0.0107047279214987	0.0222222222222222	0.056080214527224	0.00851926977687627	0.0585377702210347	0.0240963855421687	0.0235849056603774	0.0197013687266694	0	0.036144578313253	0	0	0.02	0.0132450331125828	0.0234375	0	0	0.0769230769230769	0.0357142857142857	0	0.0357142857142857	0.0119047619047619	0
DVL1	0.0906921241050119	0.0668983254897669	0.0566657151013417	0.146550437352599	0.101996105160662	0.0892531876138433	0.0734580018596963	0.119363395225464	0.129526830557758	0.096172363986519	0.0978144034396274	0.102088167053364	0.0875068794716566	0.0446030330062444	0.0830917874396135	0.116241109945202	0.0411764705882353	0.108817099829973	0.0279299014238773	0.0275157232704403	0.0362919950228121	0.0769230769230769	0.0391566265060241	0.0208333333333333	0.0892857142857143	0.04	0.00662251655629139	0.0390625	0.0609756097560976	0	0.0769230769230769	0.0714285714285714	0	0	0.0476190476190476	0
MXRA8	0.0035799522673031	0.000793477071248769	0.000999143591207536	0.00406006508045497	0.00462512171372931	0.0359744990892532	0.0318214691600372	0.00287826626784807	0.0042294475284166	0.00324987963408763	0.00716589036187746	0.0067163267798266	0.00385250412768299	0.0825156110615522	0.0198067632850242	0.0037309082429754	0.00101419878296146	0.00461501093028905	0.113910186199343	0.216981132075472	0.179800912484446	0.0769230769230769	0.213855421686747	0.145833333333333	0.107142857142857	0.21	0.125827814569536	0.0625	0.182926829268293	0.1	0.538461538461538	0.142857142857143	0.142857142857143	0.214285714285714	0.142857142857143	0.1
AURKAIP1	0.0883054892601432	0.0597023092918901	0.043105909220668	0.0982476042630683	0.129625121713729	0.160291438979964	0.0714949891517719	0.150911450984819	0.119481892677769	0.0865430909966298	0.0824077391615908	0.0878007082671877	0.0935608145294441	0.0504014272970562	0.0688405797101449	0.0926897516614201	0.045841784989858	0.11246052951178	0.499452354874042	0.264937106918239	0.351928660306927	0.423076923076923	0.27710843373494	0.1875	0.392857142857143	0.25	0.423841059602649	0.34375	0.24390243902439	0.45	0.769230769230769	0.392857142857143	0	0.428571428571429	0.297619047619048	0.6
CCNL2	0.303102625298329	0.277716974937069	0.22023979446189	0.403707794727886	0.345910418695229	0.371584699453552	0.37348899679719	0.277668039957108	0.364525508855406	0.351107366393837	0.363668935865281	0.354866284039565	0.277380297193176	0.256021409455843	0.400724637681159	0.329952197738137	0.180121703853955	0.360456643186786	0.107338444687842	0.110062893081761	0.127125673994193	0.0769230769230769	0.114457831325301	0.208333333333333	0.0714285714285714	0.13	0.119205298013245	0.15625	0.109756097560976	0	0	0.0357142857142857	0.285714285714286	0.232142857142857	0.166666666666667	0.2
MRPL20	0.194510739856802	0.120006566706797	0.0956323151584356	0.20873511060692	0.212268743914314	0.246812386156648	0.128628990598202	0.223460691912636	0.203806502775575	0.198001925854598	0.213185238265855	0.201123458297716	0.166208035222895	0.111061552185549	0.181159420289855	0.191209047452489	0.104056795131846	0.236822929317464	0.386089813800657	0.18003144654088	0.269390294483617	0.269230769230769	0.219879518072289	0.291666666666667	0.232142857142857	0.14	0.324503311258278	0.2421875	0.304878048780488	0.35	0.538461538461538	0.392857142857143	0.285714285714286	0.321428571428571	0.321428571428571	0.1
AL391244.3	0.0107398568019093	0.00820838349567692	0.00813588352840422	0.0180016120846643	0.0127799415774099	0.0063752276867031	0.00661225333195578	0.0101021502342119	0.0199577055247158	0.0127587867116033	0.0100322465066284	0.0103797777506411	0.00605393505778756	0.004014272970562	0.0132850241545894	0.0153899965022735	0.00385395537525355	0.00850133592421666	0.00273822562979189	0.00235849056603774	0.00414765657403567	0	0	0	0	0	0.00662251655629139	0	0	0	0	0	0	0	0	0
ANKRD65	0.0525059665871122	0.0541753310714677	0.0188409934341993	0.0621846732543213	0.0258033106134372	0.0309653916211293	0.0286186589523711	0.0742423387324341	0.0552471583399418	0.025999037072701	0.0293801504836976	0.0266210770545854	0.0297193175564117	0.0138269402319358	0.0666666666666667	0.0301970385915821	0.00912778904665314	0.0230750546514452	0.0131434830230011	0.00314465408805031	0.0116134384072999	0	0.00602409638554217	0.0208333333333333	0	0	0.0264900662251656	0	0	0	0	0	0	0.0178571428571429	0.0119047619047619	0
TMEM88B	0.00477326968973747	0.00845463500054723	0.000285469597487868	5.97068394184554e-05	0.00060856864654333	0.000910746812386157	0.000206632916623618	0.000169309780461651	0.000396510705789056	0.000240731824747232	0	0.000244230064720967	0	0	0.00386473429951691	0.000116590882592981	0	0	0	0	0	0	0	0	0	0	0	0	0	0	0	0	0	0	0	0
VWA1	0.0906921241050119	0.241846339060961	0.058235797887525	0.0131653580917694	0.0137536514118793	0.275500910746812	0.0442194441574543	0.025876178113889	0.0170499603489294	0.0355079441502167	0.0526692941597994	0.0352912443521798	0.0605393505778756	0.0334522747546833	0.186473429951691	0.0296140841786172	0.0115618661257606	0.0354627155695895	0.125958378970427	0.065251572327044	0.0997511406055579	0.0769230769230769	0.0933734939759036	0.104166666666667	0.0357142857142857	0.08	0.145695364238411	0.140625	0.109756097560976	0.15	0	0.142857142857143	0	0.214285714285714	0.0833333333333333	0
ATAD3C	0.0286396181384248	0.0651198423990369	0.0115615186982586	0.0174045436904797	0.00657254138266797	0.0204918032786885	0.00971174708131005	0.0193295332693719	0.0167856198784034	0.0120365912373616	0.00967395198853458	0.0074490169739895	0.0198128783709411	0.00535236396074933	0.0398550724637681	0.0198204500408068	0.00527383367139959	0.0116589749817829	0.00492880613362541	0.00628930817610063	0.00829531314807134	0.0384615384615385	0.00301204819277108	0	0	0.02	0.00662251655629139	0	0.0121951219512195	0.05	0	0	0	0	0.0119047619047619	0
ATAD3B	0.0978520286396181	0.062219546897231	0.0572366542963174	0.187240648416276	0.171251217137293	0.0746812386156648	0.107035850811034	0.10079575596817	0.185434840074015	0.136133846894559	0.115012540308133	0.112467944804005	0.106219042377545	0.0677966101694915	0.134299516908213	0.156931327970153	0.0496957403651116	0.119018702939033	0.0350492880613363	0.0220125786163522	0.0350476980506014	0	0.0271084337349398	0	0.0178571428571429	0.02	0.0264900662251656	0.03125	0.0365853658536585	0.05	0	0.0714285714285714	0	0.0357142857142857	0.0238095238095238	0
ATAD3A	0.0823389021479714	0.0335722884973186	0.0529546103339994	0.143654655640804	0.122444011684518	0.040983606557377	0.0619898749870854	0.0835543766578249	0.141686492201956	0.0812469908521907	0.0781082049444644	0.0912199291732812	0.0682443588332416	0.0218554861730598	0.0698067632850242	0.125218607904862	0.0304259634888438	0.0801554529997571	0.0547645125958379	0.0259433962264151	0.03255910410618	0	0.0271084337349398	0.0208333333333333	0.0357142857142857	0.04	0.0198675496688742	0.0703125	0.0487804878048781	0	0.153846153846154	0.0714285714285714	0.142857142857143	0.0178571428571429	0	0
TMEM240	0.0274463007159905	0.00473350114917369	0.0125606622894662	0.0301818073260292	0.0171616358325219	0.00728597449908925	0.0175637979130075	0.0223206727241944	0.0388580491673275	0.0158883004333173	0.0171981368685059	0.0169739894981072	0.0187121629058888	0.00267618198037467	0.0173913043478261	0.031013174769733	0.00141987829614604	0.025018217148409	0.00492880613362541	0	0.00414765657403567	0	0	0	0	0	0	0	0.0121951219512195	0	0	0.0357142857142857	0	0	0	0
SSU72	0.215990453460621	0.0998413045857502	0.096916928347131	0.232677553213721	0.271421616358325	0.282331511839709	0.0962909391466061	0.327078277555167	0.248744382765001	0.233509870004815	0.228950197061985	0.231285871290756	0.17831590533847	0.111061552185549	0.151207729468599	0.222105631339629	0.111156186612576	0.273985912071897	0.323658269441402	0.238993710691824	0.299460804645375	0.384615384615385	0.25	0.1875	0.232142857142857	0.2	0.33112582781457	0.2109375	0.341463414634146	0.35	0.307692307692308	0.178571428571429	0.142857142857143	0.196428571428571	0.178571428571429	0.3
AL645728.1	0.0190930787589499	0.00902922184524461	0.00485298315729375	0.0327193480013135	0.0296981499513145	0.00728597449908925	0.0105382787478045	0.0220102714600147	0.0321173671689136	0.0182956186807896	0.016839842350412	0.018683599951154	0.0203632361034673	0.00579839429081177	0.0135265700483092	0.0279818118223155	0.0026369168356998	0.0238037405878067	0.00930996714129244	0.00707547169811321	0.0136872666943177	0.0769230769230769	0.0271084337349398	0.0416666666666667	0.0178571428571429	0	0	0.0078125	0.0121951219512195	0	0	0	0	0.0178571428571429	0.0238095238095238	0
FNDC10	0.0632458233890215	0.0129966072014885	0.0181273194404796	0.0640355852762934	0.140822784810127	0.0227686703096539	0.0226263043702862	0.120463908798465	0.0713719270420301	0.0903948001925855	0.0716589036187746	0.08584686774942	0.0638414969730325	0.0133809099018733	0.0207729468599034	0.0661070304302204	0.0119675456389452	0.10735972795725	0.0492880613362541	0.0172955974842767	0.0294483616756533	0.0384615384615385	0.0120481927710843	0.0625	0	0.03	0.0529801324503311	0.0234375	0	0	0	0.0357142857142857	0	0.0357142857142857	0.0119047619047619	0
AL691432.2	0.0393794749403341	0.0185783079785488	0.0176991150442478	0.0700062692181389	0.0449123661148978	0.017304189435337	0.0145676206219651	0.0522885038659067	0.0589479249273064	0.0406836783822821	0.0329630956646363	0.0391989253877152	0.0379746835443038	0.0142729705619982	0.0292270531400966	0.0552640783490731	0.00851926977687627	0.0514938061695409	0.0136911281489595	0.0110062893081761	0.0116134384072999	0.0384615384615385	0.0180722891566265	0.0416666666666667	0	0.01	0.00662251655629139	0.0078125	0.0121951219512195	0	0	0.0357142857142857	0	0.0178571428571429	0.0119047619047619	0
MIB2	0.100238663484487	0.0636970559264529	0.0659434770196974	0.199092456040839	0.153115871470302	0.0605646630236794	0.115611116850914	0.145352446526328	0.190853819719799	0.141911410688493	0.130777499104264	0.140065942117475	0.127682993946065	0.0405887600356824	0.11280193236715	0.206016089541798	0.0464503042596349	0.135778479475346	0.0421686746987952	0.044811320754717	0.0578598092077976	0	0.0391566265060241	0.0833333333333333	0.0714285714285714	0.09	0.0463576158940397	0.046875	0	0.1	0	0.0714285714285714	0	0.0357142857142857	0.0595238095238095	0
MMP23B	0.0190930787589499	0.00292765678012477	0.00171281758492721	0.00901573275218676	0.0126582278481013	0.00182149362477231	0.00382270895753694	0.00812686946215926	0.0145387258789321	0.0198603755416466	0.0161232533142243	0.0180730247893516	0.00880572372041827	0.00579839429081177	0.00579710144927536	0.0191209047452489	0.000405679513184584	0.0272042749574933	0.0120481927710843	0.208333333333333	0.0350476980506014	0.0384615384615385	0.0843373493975904	0.0416666666666667	0.0535714285714286	0.23	0.0463576158940397	0.03125	0.024390243902439	0.05	0.153846153846154	0.0357142857142857	0.285714285714286	0	0.0833333333333333	0
CDK11B	0.126491646778043	0.100279085038853	0.0663716814159292	0.159148580469893	0.139240506329114	0.179872495446266	0.109412129352206	0.117247022969694	0.165477134549299	0.131078478574868	0.128269437477607	0.130418854560996	0.113924050632911	0.0637823371989295	0.148550724637681	0.154016555905328	0.113590263691684	0.134806898226864	0.0454545454545455	0.0479559748427673	0.0607631688096226	0.153846153846154	0.0421686746987952	0.104166666666667	0	0.03	0.0264900662251656	0.0546875	0.0365853658536585	0	0	0.0357142857142857	0	0.0178571428571429	0.0952380952380952	0.1
FO704657.1	0.00954653937947494	0.00618364890007661	0.00328290037111048	0.0108964981938681	0.0108325219084713	0.00182149362477231	0.00485587354065503	0.0105536429821096	0.0178429817605075	0.00698122291766972	0.0093156574704407	0.00940285749175723	0.00770500825536599	0.00312221231043711	0.00893719806763285	0.0104931794333683	0.00162271805273834	0.0114160796696624	0.000547645125958379	0	0.000622148486105351	0	0	0	0	0	0	0	0	0	0	0	0	0	0	0
SLC35E2B	0.127684964200477	0.0833150924811207	0.0786468741079075	0.173090127474102	0.165043816942551	0.0819672131147541	0.0677755966525467	0.120605000282183	0.203277821834523	0.151420317766009	0.164457183805088	0.159970692392233	0.119977985690699	0.0459411239964318	0.110144927536232	0.172204733589833	0.0523326572008114	0.179256740344911	0.0142387732749179	0.0243710691823899	0.030692658647864	0	0.0331325301204819	0	0.0178571428571429	0.05	0.0198675496688742	0.03125	0.0365853658536585	0	0	0.0357142857142857	0	0.0178571428571429	0.0595238095238095	0
CDK11A	0.0644391408114559	0.0525336543723323	0.0423922352269483	0.0738872137803385	0.0662122687439143	0.0601092896174863	0.0582704824878603	0.0465884079236977	0.0766587364525509	0.0609051516610496	0.0612683625940523	0.0589815606301136	0.0544854155200881	0.0428189116859946	0.078743961352657	0.0676227119039291	0.0622718052738337	0.06120961865436	0.0432639649507119	0.0416666666666667	0.0545416839485691	0.115384615384615	0.0451807228915663	0.0833333333333333	0.0357142857142857	0.03	0.0463576158940397	0.0234375	0.0731707317073171	0.1	0.0769230769230769	0	0	0.0714285714285714	0.0357142857142857	0
SLC35E2A	0.112171837708831	0.0841906533873263	0.0890665144162147	0.138221333253724	0.138631937682571	0.0833333333333333	0.0667424320694287	0.122185224899825	0.179222839016653	0.136133846894559	0.138659978502329	0.131517889852241	0.108970831040176	0.0691347011596789	0.110386473429952	0.147953830010493	0.0716024340770791	0.146222977896527	0.0219058050383352	0.0196540880503145	0.0167980091248445	0.115384615384615	0.0271084337349398	0	0.0178571428571429	0	0.0132450331125828	0.015625	0.0121951219512195	0	0	0.0357142857142857	0	0.0357142857142857	0.0357142857142857	0
NADK	0.0835322195704057	0.0559538141621977	0.0649443334284899	0.122757261844344	0.112585199610516	0.134335154826958	0.0801735716499638	0.10666516169084	0.151467089611419	0.0973760231102552	0.130060910068076	0.115032360483576	0.0820033021463952	0.0660124888492418	0.115217391304348	0.137110877929346	0.0519269776876268	0.145980082584406	0.0350492880613363	0.0196540880503145	0.0387805889672335	0	0.0512048192771084	0.104166666666667	0.0357142857142857	0.01	0.0463576158940397	0.0390625	0.0121951219512195	0	0.0769230769230769	0.0357142857142857	0	0.0178571428571429	0.0714285714285714	0
GNB1	1.12887828162291	1.18080332713144	0.916642877533543	1.15487954145147	1.26594449853944	2.21539162112933	0.878603161483624	1.55361476381286	1.35514142215173	1.27864708714492	1.29380150483698	1.29515203321529	1.37644468904788	1.10972346119536	1.28405797101449	1.2058994986592	1.47647058823529	1.4508136992956	0.334063526834611	0.22248427672956	0.277270841974285	0.384615384615385	0.240963855421687	0.354166666666667	0.160714285714286	0.23	0.264900662251656	0.4140625	0.231707317073171	0.45	0.0769230769230769	0.285714285714286	0.428571428571429	0.357142857142857	0.428571428571429	0.4
AL109917.1	0.0035799522673031	0.00062930940133523	0.000856408792463603	0.00304504881034122	0.00499026290165531	0.00136612021857923	0.00247959499948342	0.00516394830408037	0.00409727729315358	0.00385170919595571	0.00573271228950197	0.00268653071193064	0.00495321959273528	0.000892060660124889	0.00193236714975845	0.0037309082429754	0.00121703853955375	0.00534369686665047	0	0.000786163522012579	0.000622148486105351	0	0	0	0	0	0	0	0	0	0	0	0	0	0	0
CALML6	0.00119331742243437	0.000191528948232461	0.000285469597487868	0.00205988595993671	0.000973709834469328	0.000455373406193078	0.000723215208182664	0.00126982335346239	0.00158604282315623	0.00132402503610977	0.000716589036187746	0.000488460129441934	0.000550357732526142	0.000892060660124889	0.00072463768115942	0.00256499941704559	0	0.00218605780908428	0	0	0	0	0	0	0	0	0	0	0	0	0	0	0	0	0	0
TMEM52	0.00477326968973747	0.000437780453102769	0.000713673993719669	0.00629907155864704	0.00499026290165531	0.000910746812386156	0.00165306333298895	0.00581296912918336	0.00502246893999471	0.00349061145883486	0.00788247939806521	0.00439614116497741	0.00495321959273528	0.000446030330062444	0.00120772946859903	0.00431386265594031	0	0.0114160796696624	0.00383351588170865	0.0102201257861635	0.017212774782248	0	0	0	0.0535714285714286	0.01	0.00662251655629139	0.0078125	0	0	0.0769230769230769	0.0357142857142857	0	0	0	0
CFAP74	0.0167064439140811	0.0073601838677903	0.00827861832714816	0.206824491745529	0.149951314508277	0.0163934426229508	0.0131211902055998	0.102883909927197	0.136267512556172	0.0270823302840636	0.0268720888570405	0.0200268653071193	0.0676940011007155	0.00624442462087422	0.0553140096618358	0.0849947534102833	0.162271805273834	0.0755404420694681	0	0	0	0	0	0	0	0	0	0	0	0	0	0	0	0	0	0
AL391845.2	0	0.000656670679654153	0.000570939194975735	0.0133146251903155	0.0242210321324245	0.00364298724954463	0.000929848124806282	0.0101868051244427	0.00872323552735924	0.00433317284545017	0.0039412396990326	0.0014653803883258	0.00440286186020914	0.00133809099018733	0.00241545893719807	0.00699545295557887	0.00121703853955375	0.0194316249696381	0	0	0	0	0	0	0	0	0	0	0	0	0	0	0	0	0	0
GABRD	0.0727923627684964	0.0760643537266061	0.0660862118184413	0.343702421112338	0.74087147030185	0.0765027322404372	0.0916416985225746	0.376544951746713	0.23380914618028	0.127347135291285	0.227158724471516	0.0737574795457321	0.232250963126032	0.0664585191793042	0.0722222222222222	0.181415413314679	0.0768762677484787	0.815399562788438	0	0	0	0	0	0	0	0	0	0	0	0	0	0	0	0	0	0
PRKCZ	0.504773269689737	0.438136149720915	0.160719383385669	0.659163507179747	0.572663096397274	0.127959927140255	0.174604814546957	0.61244991252328	0.716627015596088	0.628791526239769	0.508061626657112	0.50751007449017	0.521739130434783	0.129348795718109	0.286714975845411	0.646146671330302	0.136713995943205	0.655088656788924	0.0334063526834611	0.0157232704402516	0.0302778929904604	0.0384615384615385	0.0421686746987952	0.0625	0.0178571428571429	0	0.00662251655629139	0.03125	0.024390243902439	0.05	0	0.0357142857142857	0	0.0714285714285714	0.0595238095238095	0
AL590822.2	0.0107398568019093	0.00331071467658969	0.00228375677990294	0.0218825566468639	0.0143622200584226	0.00182149362477231	0.00103316458311809	0.0121056493030081	0.0270948982289188	0.0101107366393837	0.00716589036187746	0.00989131762119917	0.00990643918547056	0.00133809099018733	0.00314009661835749	0.0216859041622945	0.000405679513184584	0.0150595093514695	0	0	0.00103691414350892	0	0	0	0	0	0	0	0	0	0	0	0	0	0	0
PRKCZ-AS1	0.0035799522673031	0.00169639925577323	0.00299743077362261	0.00152252440517061	0.00340798442064265	0.00273224043715847	0.00247959499948342	0.00112873186974434	0.00132170235263019	0.00264805007221955	0.00250806162665711	0.00293076077665161	0.00330214639515685	0.000446030330062444	0.00120772946859903	0.0018654541214877	0.000405679513184584	0.00242895312120476	0	0.000786163522012579	0.000622148486105351	0	0.00301204819277108	0	0	0	0	0	0	0	0	0	0	0	0	0
FAAP20	0.0620525059665871	0.0315749151800372	0.0593776762774764	0.0516165626772547	0.173685491723466	0.117486338797814	0.0673623308192995	0.0717591286189966	0.0783769495109701	0.121328839672605	0.130060910068076	0.105018927830016	0.0715465052283985	0.0468331846565566	0.079951690821256	0.080797481636936	0.0281947261663286	0.168083555987369	0.265060240963855	0.294025157232704	0.206553297386976	0.230769230769231	0.231927710843373	0.208333333333333	0.196428571428571	0.25	0.231788079470199	0.2265625	0.170731707317073	0.2	0.461538461538462	0.214285714285714	0	0.196428571428571	0.226190476190476	0.4
AL590822.1	0.00596658711217184	0.00153223158585969	0.00199828718241507	0.02241991820163	0.0172833495618306	0.00500910746812386	0.00774873437338568	0.0125853603476494	0.0391223896378536	0.0133606162734714	0.0039412396990326	0.00867016729759433	0.00880572372041827	0.02007136485281	0.00386473429951691	0.0236679491663752	0.00202839756592292	0.00680106873937333	0	0	0	0	0	0	0	0	0	0	0	0	0	0	0	0	0	0
SKI	0.268496420047733	0.141676699135384	0.200970596631459	0.385497208705257	0.398612463485881	0.683515482695811	0.227709474119227	0.308313110220667	0.432064499074808	0.45871449205585	0.409530634181297	0.427646843326414	0.34232250963126	0.31935771632471	0.472946859903382	0.412498542613968	1.0789046653144	0.489919844547	0.0186199342825849	0.0487421383647799	0.0404396515968478	0.0769230769230769	0.0391566265060241	0.0625	0.0535714285714286	0.01	0.0198675496688742	0.0546875	0.024390243902439	0	0	0	0.142857142857143	0.0357142857142857	0.0714285714285714	0
MORN1	0.0930787589498807	0.0204115136259166	0.0335426777048244	0.194405469146491	0.178432327166504	0.0469034608378871	0.0799669387333402	0.146283650318867	0.211075865715041	0.115551275878671	0.0895736295234683	0.0870680180730248	0.0847550908090259	0.048171275646744	0.0763285024154589	0.123702926431153	0.0661257606490872	0.095943648287588	0.00657174151150055	0.00707547169811321	0.00850269597677312	0	0.00301204819277108	0.0208333333333333	0	0.04	0.0132450331125828	0.0078125	0	0	0	0	0	0	0.0357142857142857	0
RER1	0.14200477326969	0.0962022545693335	0.100913502711961	0.179568319551005	0.17514605647517	0.151183970856102	0.0883355718565968	0.169112252384446	0.207507269362939	0.161410688493019	0.153350053744178	0.160581267554036	0.127682993946065	0.0619982158786797	0.140579710144928	0.182348140375423	0.0778904665314402	0.183385960650959	0.107886089813801	0.158805031446541	0.118830360846122	0.115384615384615	0.123493975903614	0.125	0.125	0.15	0.112582781456954	0.1875	0.170731707317073	0.2	0.153846153846154	0.107142857142857	0	0.125	0.142857142857143	0.1
PEX10	0.0572792362768496	0.0268961365875014	0.0396802740508136	0.072633370152551	0.0916504381694255	0.0391621129326047	0.0330612666597789	0.070715051639483	0.0787734602167592	0.0556090515166105	0.0609100680759584	0.0661863475393821	0.0418271876719868	0.0142729705619982	0.0521739130434783	0.0672729392561502	0.0221095334685598	0.0728685936361428	0.036144578313253	0.0267295597484277	0.0300705101617586	0	0.0271084337349398	0.0625	0.0178571428571429	0.04	0.0463576158940397	0.03125	0	0	0	0.0357142857142857	0	0.0357142857142857	0.0357142857142857	0.1
PLCH2	0.0954653937947494	0.114671117434607	0.0119897230944904	0.238140729020509	0.349926971762415	0.0300546448087432	0.017873747287943	0.118911902477566	0.161512027491409	0.0968945594607607	0.163024005732712	0.0984247160825498	0.130985140341222	0.0129348795718109	0.0644927536231884	0.0413897633205083	0.0113590263691684	0.225163954335681	0.00711938663745893	0.00157232704402516	0.00103691414350892	0	0	0	0	0	0	0	0	0.05	0	0	0	0	0.0119047619047619	0
PANK4	0.0214797136038186	0.0111360402758017	0.017270910648016	0.0387795922022868	0.0401655306718598	0.0204918032786885	0.0174604814546957	0.0267227270161973	0.0372720063441713	0.0280452575830525	0.0286635614475099	0.022469165954329	0.0247660979636764	0.00758251561106155	0.0181159420289855	0.024717267109712	0.0115618661257606	0.0371629827544328	0.00766703176341731	0.00707547169811321	0.0107839070924927	0	0	0	0	0.02	0	0	0.0121951219512195	0.05	0	0	0	0	0.0238095238095238	0
HES5	0.0035799522673031	0.00229834737878954	0.110619469026549	0.00785144938352688	0.00766796494644596	0.0141165755919854	0.173984915797086	0.00849370731982618	0.0114988104678826	0.00818488204140587	0.0103905410247223	0.00561729148858224	0.0143093010456797	0.00713648528099911	0.0881642512077295	0.00512999883409117	0.00425963488843813	0.00752975467573476	0.0985761226725082	0.0644654088050314	0.141435089174616	0.0384615384615385	0.0933734939759036	1.60416666666667	0.125	0.05	0.0794701986754967	0.046875	0.048780487804878	0	0.0769230769230769	0.0714285714285714	1	0.196428571428571	0.666666666666667	0
AL139246.5	0.0107398568019093	0.00210681843055708	0.00642306594347702	0.0403319700271666	0.0236124634858812	0.0122950819672131	0.0315115197851018	0.0208533212935267	0.0380650277557494	0.0179345209436688	0.00680759584378359	0.00341922090609354	0.0165107319757843	0.00223015165031222	0.0207729468599034	0.0167890870933893	0.00283975659229209	0.0131163468545057	0.00930996714129244	0.00943396226415094	0.012442969722107	0	0.00602409638554217	0.0625	0.0178571428571429	0.02	0.033112582781457	0.0078125	0	0	0	0	0	0	0.0714285714285714	0
TNFRSF14-AS1	0.00238663484486874	0.000164167669913538	0.000428204396231801	0.00647819207690241	0.000243427458617332	0.0159380692167577	0.000413265833247236	0.00189062588182177	0.00198255352894528	0.000240731824747232	0.000716589036187746	0.000244230064720967	0.00495321959273528	0.000446030330062444	0.00289855072463768	0.00116590882592981	0.00283975659229209	0.00170026718484333	0	0	0	0	0	0	0	0	0	0	0	0	0	0	0	0	0	0
TNFRSF14	0.00596658711217184	0.00656670679654153	0.0199828718241507	0.145117473206556	0.0104673807205453	0.173952641165756	0.0219030891621035	0.0474631751227496	0.0371398361089083	0.00806451612903226	0.0150483697599427	0.0114788130418855	0.0423775454045129	0.0316681534344335	0.0236714975845411	0.0284481753526874	0.0279918864097363	0.0279329608938547	0.00109529025191676	0.00393081761006289	0.00165906262961427	0	0.00602409638554217	0	0.125	0.01	0	0.03125	0	0	0	0	0	0	0	0
AL139246.3	0	0.000300974061508154	0.000142734798743934	0.00164193808400752	0.000486854917234664	0.00318761384335155	0.000413265833247236	0.000846548902308257	0.000528680941052075	0.000361097737120847	0	0.000244230064720967	0.000550357732526142	0.000892060660124888	0.000241545893719807	0.000816136178150869	0	0.000485790624240952	0	0	0	0	0	0	0	0	0	0	0	0	0	0	0	0	0	0
FAM213B	0.0477326968973747	0.0189066433183758	0.0214102198115901	0.0992924739528913	0.065603700097371	0.0810564663023679	0.0290319247856183	0.122664935944466	0.1050753370341	0.0641550312951372	0.0494446434969545	0.0733911344486506	0.0533847000550358	0.0169491525423729	0.0280193236714976	0.0647079398391046	0.0156186612576065	0.06120961865436	0.0312157721796276	0.0251572327044025	0.0228121111571962	0.0384615384615385	0.0512048192771084	0.0208333333333333	0.0357142857142857	0.05	0.0463576158940397	0.0546875	0.024390243902439	0.05	0	0.0714285714285714	0	0.0357142857142857	0.0357142857142857	0
MMEL1	0	0.000136806391594615	0.000285469597487868	0.00364211720452578	0.00146056475170399	0.000455373406193078	0.00206632916623618	0.00126982335346239	0.00198255352894528	0.00204622051035147	0.00214976710856324	0.00183172548540725	0.00165107319757843	0.000892060660124889	0.00289855072463768	0.00128249970852279	0	0.000971581248481904	0.000547645125958379	0.000786163522012579	0.000622148486105351	0	0	0	0	0	0	0	0	0	0	0	0	0	0	0
TTC34	0.0190930787589499	0.00331071467658969	0.00727947473594062	0.054542197808759	0.0303067185978578	0.00774134790528233	0.0385370389503048	0.0198374626107568	0.0350251123447	0.0221473278767453	0.0139734862056611	0.0188057149835145	0.015410016510732	0.0124888492417484	0.0270531400966184	0.0263495394660138	0.00953346855983773	0.0165168812241924	0.00164293537787514	0.00235849056603774	0.00207382828701784	0	0.00602409638554217	0	0	0	0	0	0	0	0	0	0	0.0178571428571429	0	0
LINC00982	0.0035799522673031	0.00227098610047061	0.0117042534970026	0.00250768725557513	0.00255598831548199	0.00910746812386157	0.371939249922513	0.00253964670692477	0.00251123446999736	0.00361097737120847	0.0039412396990326	0.00280864574429112	0.0170610897083104	0.00490633363068689	0.197826086956522	0.00291477206482453	0.00182555780933063	0.00291474374544571	0.00438116100766703	0.00235849056603774	0.00767316466196599	0	0.0120481927710843	0.0208333333333333	0	0	0	0	0.0121951219512195	0	0	0	0	0	0	0
PRDM16	0.00835322195704057	0.0105888147094232	0.0284042249500428	0.0163298205809475	0.0129016553067186	0.102914389799636	1.58859386300238	0.0211637225577064	0.020882897171557	0.0207029369282619	0.0103905410247223	0.0152643790450604	0.096862960924601	0.0718108831400535	0.94951690821256	0.0160895417978314	0.0174442190669371	0.0143308234151081	0.00219058050383352	0.00550314465408805	0.0130651182082124	0	0.00301204819277108	0	0	0	0.0132450331125828	0.0234375	0	0	0	0	0.142857142857143	0	0.0119047619047619	0
ARHGEF16	0.00715990453460621	0.00785268687753092	0.00342563516985441	0.000746335492730692	0.00158227848101266	0.01183970856102	0.00743878499845025	0.00304757604830972	0.000396510705789056	0.00300914780934039	0.00143317807237549	0.00256441567957015	0.00165107319757843	0.0115967885816235	0.0103864734299517	0.00734522560335782	0.000405679513184584	0.00364342968180714	0.0109529025191676	0.0165094339622642	0.0232268768145998	0	0.0210843373493976	0.0625	0.0178571428571429	0	0.00662251655629139	0.0078125	0.024390243902439	0	0	0	0	0	0.0357142857142857	0
MEGF6	0.00954653937947494	0.00336543723322754	0.00884955752212389	0.0148968564349046	0.00365141187925998	0.204462659380692	0.0100216964562455	0.0207686664032959	0.014142215173143	0.00649975926817525	0.0247223217484772	0.0157528391745024	0.00990643918547056	0.0169491525423729	0.00966183574879227	0.0149236329719016	0.0129817444219067	0.0157881952878309	0.00711938663745893	0.014937106918239	0.00953961012028204	0	0.0180722891566265	0	0.0178571428571429	0.03	0.00662251655629139	0.03125	0	0	0.0769230769230769	0	0	0	0.0595238095238095	0
AL513320.1	0.0214797136038186	0.00429572069607092	0.00428204396231801	0.0148072961757769	0.0166747809152872	0.00227686703096539	0.00289286083273065	0.0124442688639314	0.0240549828178694	0.0139624458353394	0.00680759584378359	0.0151422640127	0.0137589433131535	0.00267618198037467	0.00628019323671498	0.0225020403404454	0.00182555780933063	0.0123876609181443	0	0	0	0	0	0	0	0	0	0	0	0	0	0	0	0	0	0
TPRG1L	0.132458233890215	0.0638338623180475	0.0573793890950614	0.219422634862824	0.188047711781889	0.14936247723133	0.0831697489410063	0.404424628929398	0.257467618292361	0.157077515647569	0.118237190970978	0.157650506777384	0.145294441386901	0.0628902765388046	0.0770531400966184	0.221872449574443	0.0531440162271805	0.166626184114647	0.0443592552026287	0.0416666666666667	0.0543343011198673	0.0769230769230769	0.0451807228915663	0.0833333333333333	0.107142857142857	0.05	0.0860927152317881	0.0703125	0.0365853658536585	0.1	0.0769230769230769	0.107142857142857	0	0.0357142857142857	0.0476190476190476	0
WRAP73	0.0644391408114559	0.0398106599540331	0.0492435055666572	0.0833806012478729	0.0733933787731256	0.0514571948998178	0.0431862795743362	0.0604435916248095	0.0978059740946339	0.0610255175734232	0.0490863489788606	0.0660642325070216	0.0511832691249312	0.0258697591436218	0.0596618357487923	0.0834790719365746	0.0356997971602434	0.0626669905270828	0.0470974808324206	0.0267295597484277	0.0381584404811282	0.115384615384615	0.0421686746987952	0.0625	0.107142857142857	0.02	0.033112582781457	0.0546875	0.048780487804878	0.05	0.153846153846154	0	0	0.0535714285714286	0.0357142857142857	0
TP73	0.00119331742243437	0.00062930940133523	0.00713673993719669	0.0016120846642983	0.00206913339824732	0.000455373406193078	0.000309949374935427	0.000705457418590214	0.00237906423473434	0.000962927298988926	0.00250806162665711	0.00134326535596532	0.00110071546505228	0.00356824264049955	0.00120772946859903	0.00209863588667366	0.00121703853955375	0.000728685936361428	0.00164293537787514	0.00157232704402516	0.00165906262961427	0	0	0	0.0178571428571429	0	0	0	0	0	0	0	0	0	0	0
CCDC27	0	0.000656670679654153	0.000285469597487868	0.00119413678836911	0.000851996105160662	0.000455373406193078	0.000103316458311809	0.00079011230882104	0.000925191646841131	0.000481463649494463	0.000716589036187746	0.000732690194162902	0.000550357732526142	0.00178412132024978	0.000966183574879227	0.00256499941704559	0	0.00121447656060238	0	0	0	0	0	0	0	0	0	0	0	0	0	0	0	0	0	0
SMIM1	0.0035799522673031	0.00109445113275692	0.000285469597487868	0.000238827357673822	0.00133885102239533	0.00273224043715847	0.000929848124806282	0.00174953439810373	0.000793021411578113	0.00144439094848339	0.00107488355428162	0.000976920258883869	0.00385250412768299	0	0.000483091787439614	0.00093272706074385	0.00141987829614604	0.000242895312120476	0.0246440306681271	0.0864779874213836	0.0437577768560763	0.0769230769230769	0.0481927710843374	0.0416666666666667	0.0178571428571429	0.06	0.0264900662251656	0.015625	0.024390243902439	0.05	0.153846153846154	0.107142857142857	0	0	0.0119047619047619	0.1
LRRC47	0.121718377088305	0.0678559702309292	0.0643733942335141	0.135803206257277	0.155306718597858	0.109744990892532	0.0664324826944932	0.171059314859755	0.154374834787206	0.115430909966298	0.123611608742386	0.134326535596532	0.126582278481013	0.0512934879571811	0.0881642512077295	0.142707240293809	0.049290060851927	0.146222977896527	0.0728368017524644	0.0605345911949686	0.0703027789299046	0	0.072289156626506	0.0416666666666667	0.125	0.04	0.0529801324503311	0.078125	0.0487804878048781	0.15	0.153846153846154	0.0714285714285714	0.428571428571428	0.0892857142857143	0.130952380952381	0
CEP104	0.269689737470167	0.179572069607092	0.150442477876106	0.271427291996298	0.323758519961052	0.161657559198543	0.142989978303544	0.197330549128055	0.286280729579699	0.278045257583052	0.266212826943748	0.243985834656246	0.207484865162356	0.11685994647636	0.228985507246377	0.313629474175119	0.0910750507099392	0.277143551129463	0.0328587075575027	0.0361635220125786	0.0333886354209871	0.0384615384615385	0.0150602409638554	0.0833333333333333	0.0178571428571429	0	0.0529801324503311	0.03125	0.0121951219512195	0.05	0	0	0	0.0357142857142857	0.0714285714285714	0
DFFB	0.16109785202864	0.0736839225128598	0.0395375392520697	0.150700062692181	0.206913339824732	0.040983606557377	0.0276888108275648	0.0974095603589367	0.14142215173143	0.156957149735195	0.147617341454676	0.154597630968372	0.0974133186571271	0.0410347903657449	0.0891304347826087	0.186778593913956	0.0405679513184584	0.1838717512752	0.0120481927710843	0.00707547169811321	0.012442969722107	0	0.00602409638554217	0	0.0178571428571429	0.01	0.0132450331125828	0.015625	0.0121951219512195	0	0	0.0357142857142857	0	0.0357142857142857	0.0238095238095238	0
C1orf174	0.0334128878281623	0.0338185400021889	0.0202683414216386	0.0382422306475207	0.0523369036027264	0.023224043715847	0.0172538485380721	0.0435690501721316	0.0440126883425853	0.0362301396244584	0.0390541024722322	0.0399316155818781	0.0368739680792515	0.0124888492417484	0.0371980676328502	0.0439547627375539	0.0178498985801217	0.0478503764877338	0.0602409638554217	0.065251572327044	0.0667772708419743	0.115384615384615	0.0813253012048193	0.0208333333333333	0.0714285714285714	0.06	0.0397350993377483	0.0625	0.0975609756097561	0.05	0.0769230769230769	0.107142857142857	0	0.0357142857142857	0.0357142857142857	0.1
LINC01134	0	0.00270876655357338	0.00157008278618327	0.00531390870824253	0.00766796494644596	0.00227686703096539	0.000516582291559045	0.00293470286133529	0.00396510705789056	0.00240731824747232	0.00179147259046937	0.0021980705824887	0.00275178866263071	0.000892060660124889	0.00193236714975845	0.00338113559519646	0.00446247464503043	0.00170026718484333	0.000547645125958379	0.00157232704402516	0.000414765657403567	0	0	0	0	0	0	0	0	0	0	0	0	0	0	0
LINC01346	0.00954653937947494	0.000355696618146	0.000428204396231801	0.00564229632504403	0.000851996105160662	0.000910746812386156	0.000413265833247236	0.00214459055251425	0.00158604282315623	0.000601829561868079	0.0128986026513794	0.00940285749175723	0.000550357732526142	0.00356824264049955	0.00217391304347826	0.00198204500408068	0.00101419878296146	0.00242895312120476	0	0	0	0	0	0	0	0	0	0	0	0	0	0	0	0	0	0
AL805961.1	0.00596658711217184	0.000766115792929846	0.000428204396231801	0.00394065140161806	0.00219084712755599	0.000455373406193078	0.00103316458311809	0.00143913313392404	0.00343642611683849	0.000962927298988926	0.00322465066284486	0.00378556600317499	0.00110071546505228	0.00178412132024978	0.00120772946859903	0.00256499941704559	0.000608519269776876	0.00218605780908428	0	0	0	0	0	0	0	0	0	0	0	0	0	0	0	0	0	0
AL805961.2	0.0035799522673031	0.00194265076064354	0.00157008278618327	0.0412872794578619	0.00462512171372931	0.00364298724954463	0.00196301270792437	0.0202607370619109	0.0325138778747026	0.00481463649494463	0.00322465066284486	0.00390768103553547	0.0110071546505228	0.00356824264049955	0.00338164251207729	0.00804477089891571	0.00141987829614604	0.00388632499392762	0	0	0	0	0	0	0	0	0	0	0	0	0	0	0	0	0	0
LINC01777	0	0	0.000142734798743934	0.00077618891243992	0.000121713729308666	0.000455373406193078	0	0.00019752807720526	0.00105736188210415	0.000120365912373616	0	0	0.000550357732526142	0	0	0.00163227235630174	0	0	0	0	0	0	0	0	0	0	0	0	0	0	0	0	0	0	0	0
AL355602.1	0	2.73612783189231e-05	0	0.000447801295638415	0	0	0	0.000507929341384954	0.00118953211736717	0	0.000358294518093873	0	0.000550357732526142	0	0	0.000349772647778944	0	0.000242895312120476	0	0	0	0	0	0	0	0	0	0	0	0	0	0	0	0	0	0
AJAP1	0.66945107398568	0.258016854547444	0.245218384242078	0.985879332477535	1.19790652385589	0.170765027322404	0.178220890587871	0.598340764151476	0.847607718741739	0.540442946557535	0.69473307058402	0.473439980461595	0.553659878921299	0.156110615521855	0.218115942028986	0.712253701760522	0.123529411764706	1.42190915715327	0.0104052573932092	0.00314465408805031	0.00601410203235172	0.0384615384615385	0.00301204819277108	0	0.0178571428571429	0	0.00662251655629139	0.0078125	0.0121951219512195	0	0	0	0	0.0535714285714286	0.0119047619047619	0
BX005132.1	0.00119331742243437	0.000136806391594615	0.000142734798743934	0.00038809445621996	0.000851996105160662	0.000455373406193078	0	0.000507929341384954	0	0.000361097737120847	0.000716589036187746	0.000976920258883869	0	0	0	0.000233181765185962	0	0.000728685936361428	0	0	0	0	0	0	0	0	0	0	0	0	0	0	0	0	0	0
AL365255.1	0.134844868735084	0.00519864288059538	0.0139880102769055	0.39466220855599	0.0475900681596884	0.00910746812386157	0.0167372662465131	0.0661719058637621	0.0692572032778218	0.0364708714492056	0.0687925474740236	0.0332152888020515	0.0720968629609246	0.00936663693131133	0.021256038647343	0.0523493062842486	0.00649087221095335	0.254554287102259	0	0	0	0	0	0	0	0	0	0	0	0	0	0	0	0	0	0
NPHP4	0.236276849642005	0.10949983583233	0.121039109334856	0.646475803803326	0.326557935735151	0.142531876138434	0.174914763921893	0.289999435634065	0.59939201691779	0.330163697640828	0.204227875313508	0.399438270851142	0.261970280682444	0.100802854594112	0.307246376811594	0.405503089658389	0.126774847870183	0.305319407335438	0.00438116100766703	0.00471698113207547	0.00559933637494815	0	0.00301204819277108	0	0.0178571428571429	0	0	0	0.0121951219512195	0.05	0	0	0	0.0178571428571429	0.0119047619047619	0
KCNAB2	0.298329355608592	0.113905001641677	0.117042534970026	0.945338388512404	0.721640701071081	0.187613843351548	0.215828081413369	0.835035837236864	0.826592651334919	0.512879152623977	0.262271587244715	0.47234094517035	0.541552008805724	0.148528099910794	0.195893719806763	0.703509385566049	0.165111561866126	0.503764877337867	0.00438116100766703	0.00235849056603774	0.0024885939444214	0	0	0	0.0892857142857143	0.01	0.00662251655629139	0	0	0	0	0	0	0	0	0
CHD5	0.573985680190931	0.182691255335449	0.127604910077077	0.938024300683643	0.81292599805258	0.19672131147541	0.227709474119227	0.886252045826514	0.99735659529474	0.963288396726047	0.6900752418488	0.669800952497252	0.719317556411668	0.174843889384478	0.178985507246377	0.942404103999067	0.178701825557809	0.759290745688608	0.00164293537787514	0.00157232704402516	0.000622148486105351	0	0	0	0	0.01	0	0	0	0	0	0	0	0	0	0.1
RPL22	0.195704057279236	0.0546678340812083	0.0456751355980588	0.228527927874138	0.164556962025316	0.111111111111111	0.0483521024899266	0.182572379931147	0.21147237642083	0.187530091478093	0.218201361519169	0.197948467456344	0.106769400110072	0.0490633363068689	0.0891304347826087	0.171738370059461	0.0533468559837728	0.19407335438426	3.79901423877328	3.47091194968553	4.16590626296143	3.73076923076923	3.87048192771084	3.47916666666667	3.39285714285714	4.19	4.08609271523179	2.96875	4	3.65	3.76923076923077	4.21428571428571	3.28571428571429	3.28571428571429	3.67857142857143	3.9
RNF207	0.114558472553699	0.00763379665097953	0.0115615186982586	0.117174672358719	0.106499513145083	0.0273224043715847	0.0137410889554706	0.0787290479146679	0.142479513613534	0.104236880115551	0.109996417054819	0.0991574062767127	0.0506329113924051	0.0316681534344335	0.0210144927536232	0.114025883175936	0.00993914807302231	0.0859849404906485	0.00711938663745893	0.0243710691823899	0.0122355868934052	0.0384615384615385	0.00903614457831325	0	0	0.01	0.0132450331125828	0	0	0	0	0	0	0.0178571428571429	0.0357142857142857	0
ICMT	0.0978520286396181	0.0365546678340812	0.0371110476734228	0.137445144341284	0.138510223953262	0.081511839708561	0.0289286083273065	0.143969749985891	0.193761564895586	0.104236880115551	0.0924399856682193	0.114421785321773	0.0764997248211337	0.0383586083853702	0.0516908212560386	0.0936224787221639	0.0221095334685598	0.0949720670391061	0.0536692223439211	0.0259433962264151	0.0427208627125674	0.0769230769230769	0.0331325301204819	0.104166666666667	0.0357142857142857	0.03	0.0927152317880795	0.0625	0.024390243902439	0	0.0769230769230769	0.0357142857142857	0	0.0714285714285714	0.0357142857142857	0
GPR153	0.132458233890215	0.00350224362482215	0.0369683128746788	0.0687225721706421	0.0446689386562804	0.0227686703096539	0.00402934187416055	0.041593769400079	0.109833465503569	0.0622291766971594	0.130777499104264	0.0514104286237636	0.0302696752889378	0.0182872435325602	0.0159420289855072	0.00862772531188061	0.00324543610547667	0.025018217148409	0.0290251916757941	0.0345911949685535	0.0279966818747408	0	0.0271084337349398	0.0416666666666667	0.0535714285714286	0.03	0.0132450331125828	0.015625	0.0121951219512195	0.05	0	0	0	0.0178571428571429	0.0357142857142857	0.1
ACOT7	0.482100238663485	0.256812958301412	0.297316585783614	0.599814908797803	0.645204479065239	0.189435336976321	0.257051348279781	0.688357130763587	0.705656886069257	0.568488204140587	0.512002866356145	0.548662840395653	0.5178866263071	0.173505798394291	0.281642512077295	0.448058761804827	0.144624746450304	0.554044206946806	0.13855421686747	0.0322327044025157	0.0692658647863957	0	0.0512048192771084	0.0625	0.0357142857142857	0.03	0.0728476821192053	0.078125	0.0487804878048781	0.1	0	0.0714285714285714	0	0.0892857142857143	0.0476190476190476	0
AL031848.2	0.00238663484486874	0.00125861880267046	0.000856408792463603	0.00411977191987342	0.00413826679649464	0.000455373406193078	0.000929848124806282	0.00392234324736159	0.00515463917525773	0.00481463649494463	0.00358294518093873	0.00366345097081451	0.000550357732526142	0.000446030330062444	0.000966183574879227	0.0037309082429754	0.0026369168356998	0.00291474374544571	0.00109529025191676	0.00314465408805031	0.00145167980091248	0	0.00301204819277108	0	0	0	0.00662251655629139	0	0	0	0	0	0	0	0	0
HES2	0	0.000711393236292	0.000856408792463603	0.0024778338358659	0.00182570593962999	0.000910746812386157	0.000413265833247236	0.0016366612111293	0.00317208564631245	0.00144439094848339	0.00143317807237549	0.00244230064720967	0.000550357732526142	0.000446030330062444	0.000966183574879227	0.00291477206482453	0.000405679513184584	0.00121447656060238	0.00876232201533406	0.00235849056603774	0.0114060555785981	0.0384615384615385	0	0	0.0178571428571429	0	0.00662251655629139	0.0078125	0.0121951219512195	0.05	0	0	0	0	0	0
ESPN	0	0.000902922184524461	0.00285469597487868	0.00504522793085948	0.00377312560856865	0.00318761384335155	0.00196301270792437	0.00290648456459168	0.00528680941052075	0.00252768415984593	0.00358294518093873	0.00268653071193064	0.00550357732526142	0.00267618198037467	0.00265700483091787	0.00384749912556838	0.000405679513184584	0.00291474374544571	0.0153340635268346	0.0102201257861635	0.0321443384487764	0.0384615384615385	0.0331325301204819	0.0208333333333333	0.0535714285714286	0	0.0198675496688742	0.015625	0.024390243902439	0	0	0.0357142857142857	0	0.0178571428571429	0.0357142857142857	0.1
TNFRSF25	0.187350835322196	0.0178669147422568	0.0352554952897516	0.410215840224498	0.0856864654333009	0.0673952641165756	0.0288252918689947	0.15209661944805	0.355537932857521	0.089913336543091	0.257972053027589	0.226767615093418	0.126582278481013	0.0338983050847458	0.0640096618357488	0.227002448408534	0.0716024340770791	0.28078698081127	0.011500547645126	0.0110062893081761	0.0192866030692659	0.0384615384615385	0.0120481927710843	0	0.0535714285714286	0.02	0.0132450331125828	0.046875	0.024390243902439	0	0	0	0	0.0178571428571429	0.0952380952380952	0
PLEKHG5	0.205250596658711	0.0195085914413921	0.0472452183842421	0.417111980177329	0.0783836416747809	0.117941712204007	0.0239694183283397	0.184434787516226	0.390827385672746	0.0781174771304766	0.236474381941956	0.200024423006472	0.111172261970281	0.0343443354148082	0.070048309178744	0.230383584003731	0.116632860040568	0.29584649016274	0.0125958378970427	0.0102201257861635	0.0130651182082124	0.0769230769230769	0.00602409638554217	0.0208333333333333	0	0.02	0.0132450331125828	0.046875	0.024390243902439	0.05	0	0.0357142857142857	0	0.0178571428571429	0.0119047619047619	0
NOL9	0.195704057279236	0.1224690817555	0.152155295461033	0.269904767591128	0.24634858812074	0.1316029143898	0.113028205393119	0.189683390710537	0.266851704996035	0.213529128550794	0.231099964170548	0.211625351080718	0.178866263070996	0.0914362176628011	0.192995169082126	0.266993121137927	0.0943204868154158	0.216419723099344	0.0394304490690033	0.0188679245283019	0.037328909166321	0.0384615384615385	0.0512048192771084	0.0208333333333333	0	0.03	0.0264900662251656	0.015625	0.024390243902439	0.05	0	0	0	0.0892857142857143	0.0595238095238095	0.1
TAS1R1	0.013126491646778	0.00358432745977892	0.00328290037111048	0.0109860584529958	0.00839824732229795	0.00500910746812386	0.00991837999793367	0.00603871550313223	0.0116309807031457	0.00806451612903226	0.0107488355428162	0.00781536207107095	0.00605393505778756	0.004014272970562	0.00893719806763285	0.0101434067855894	0.00973630831643002	0.00558659217877095	0	0	0	0	0	0	0	0	0	0	0	0	0	0	0	0	0	0
ZBTB48	0.0894988066825776	0.0311097734486155	0.0458178703968027	0.141535062841448	0.100048685491723	0.0605646630236794	0.0667424320694287	0.0757379084598454	0.126883425852498	0.0849783341357727	0.106771766391974	0.0935401147881304	0.0687947165657677	0.0383586083853702	0.0719806763285024	0.10364929462516	0.0432048681541582	0.0782122905027933	0.0169769989047097	0.00864779874213836	0.0188718374118623	0	0.00602409638554217	0.0416666666666667	0.0178571428571429	0	0.033112582781457	0.015625	0.0121951219512195	0	0	0	0	0.125	0	0
KLHL21	0.110978520286396	0.0740943416876436	0.0542392235226948	0.123234916559692	0.123539435248296	0.0664845173041894	0.151461927885112	0.12410406907839	0.133624107850912	0.11218103033221	0.112146184163382	0.135303455855416	0.0913593835993396	0.0468331846565566	0.13768115942029	0.115075201119272	0.0401622718052738	0.114646587320865	0.00547645125958379	0.0117924528301887	0.0130651182082124	0	0.0150602409638554	0.0625	0	0	0.00662251655629139	0.0234375	0	0	0.0769230769230769	0.0714285714285714	0	0	0	0
PHF13	0.0334128878281623	0.0261847433512094	0.0269768769626035	0.0460041197719199	0.0545277507302824	0.0414389799635701	0.0447360264490133	0.0540380382640104	0.0499603489294211	0.047303803562831	0.0437119312074525	0.0589815606301136	0.0302696752889378	0.0285459411239964	0.0550724637681159	0.0471027165675644	0.0257606490872211	0.0439640514938062	0.0251916757940854	0.0322327044025157	0.0356698465367068	0.0769230769230769	0.0180722891566265	0.104166666666667	0.0535714285714286	0.04	0.00662251655629139	0.015625	0.024390243902439	0.1	0.0769230769230769	0.0357142857142857	0	0.0178571428571429	0.0238095238095238	0
THAP3	0.0513126491646778	0.0299058772025829	0.0275478161575792	0.0474370839179628	0.061222005842259	0.0382513661202186	0.0302717222853601	0.0434279586884136	0.0512820512820513	0.0500722195474242	0.0609100680759584	0.0649651972157773	0.0407264722069345	0.0227475468331847	0.0468599033816425	0.049784306867203	0.0176470588235294	0.0680106873937333	0.0432639649507119	0.0511006289308176	0.0559933637494815	0.0384615384615385	0.0240963855421687	0.0416666666666667	0.0357142857142857	0.05	0.0794701986754967	0.03125	0.024390243902439	0.15	0.0769230769230769	0	0	0.107142857142857	0.142857142857143	0.1
DNAJC11	0.303102625298329	0.16564517894276	0.187410790750785	0.353165955160164	0.512414800389484	0.166666666666667	0.170678789131109	0.259523675150968	0.358842188739096	0.359773712084738	0.334647079899678	0.361704725851752	0.271326362135388	0.132471008028546	0.264734299516908	0.374839687536435	0.159432048681542	0.383288802526111	0.0345016429353779	0.0212264150943396	0.0408544172542513	0	0.0391566265060241	0.0416666666666667	0.0178571428571429	0.01	0.033112582781457	0.0234375	0	0	0.0769230769230769	0.0357142857142857	0	0.0892857142857143	0	0
CAMTA1-DT	0.00238663484486874	0.00347488234650323	0.00570939194975735	0.00800071648207302	0.0109542356377799	0.00364298724954463	0.0138444054137824	0.00601049720638862	0.00806238435104415	0.00373134328358209	0.00501612325331422	0.00512883135914031	0.00605393505778756	0.000892060660124889	0.00966183574879227	0.00792818001632272	0.00588235294117647	0.00534369686665047	0	0	0	0	0	0	0	0	0	0	0	0	0	0	0	0	0	0
CAMTA1	2.89618138424821	2.52043887490424	3.34656009135027	2.51882258112667	5.50097370983447	2.64162112932605	3.84678169232359	2.97471640611773	2.16944224160719	4.40286470871449	3.82909351486922	4.60776651605813	3.38910291689598	1.85905441570027	3.76714975845411	3.63553690101434	1.48985801217039	3.90065581734273	0.46276013143483	0.198899371069182	0.287639983409374	0.192307692307692	0.237951807228916	0.25	0.178571428571429	0.16	0.377483443708609	0.171875	0.365853658536585	0.45	0.384615384615385	0.25	0.571428571428571	0.482142857142857	0.178571428571429	0.3
AL512330.1	0.0167064439140811	0.00268140527525446	0.00727947473594062	0.0196136967489626	0.0270204479065239	0.00318761384335155	0.00950511416468643	0.0100739319374683	0.0128205128205128	0.0117958594126143	0.0139734862056611	0.0212480156307241	0.00990643918547056	0.00178412132024978	0.0142512077294686	0.0166724962107963	0.000811359026369168	0.0167597765363128	0	0	0	0	0	0	0	0	0	0	0	0	0	0	0	0	0	0
Z97987.1	0.00119331742243437	0.000410419174783846	0.000856408792463602	0.00352270352568887	0.00523369036027264	0	0.00144643041636533	0.00222924544274508	0.00568332011630981	0.00192585459797785	0.00179147259046937	0.00305287580901209	0.00220143093010457	0.00133809099018733	0.00193236714975845	0.00489681706890521	0	0.00315763905756619	0	0	0	0	0	0	0	0	0	0	0	0	0	0	0	0	0	0
AL359881.3	0.00238663484486874	0.00459669475757907	0.00314016557236654	0.00146281756575216	0.00328627069133398	0.000910746812386157	0.00185969624961256	0.00155200632089847	0.00132170235263019	0.00361097737120847	0.00322465066284486	0.00256441567957015	0.00110071546505228	0.000446030330062444	0.00314009661835749	0.00139909059111577	0.000811359026369168	0.00121447656060238	0	0	0	0	0	0	0	0	0	0	0	0	0	0	0	0	0	0
AL359881.2	0	0.000793477071248769	0.000713673993719669	0.000358241036510732	0.000730282375851996	0.000455373406193078	0.00144643041636533	0.000564365934872171	0.000528680941052075	0.000361097737120847	0.000358294518093873	0.000488460129441934	0.000550357732526142	0	0.00144927536231884	0.000816136178150869	0	0.000485790624240952	0	0	0	0	0	0	0	0	0	0	0	0	0	0	0	0	0	0
AL359881.1	0.00238663484486874	0.00476086242749261	0.00342563516985441	0.00173149834313521	0.00267770204479065	0.00364298724954463	0.00320281020766608	0.00186240758507816	0.00118953211736717	0.00156475686085701	0.00214976710856324	0.00244230064720967	0.00110071546505228	0	0.00386473429951691	0.00361431736038242	0.000405679513184584	0.00145737187272286	0	0	0	0	0	0	0	0	0	0	0	0	0	0	0	0	0	0
VAMP3	0.0847255369928401	0.0766936631279413	0.0556665715101342	0.101770307788757	0.108933787731256	0.199453551912568	0.0479388366566794	0.0739319374682544	0.104150145387259	0.0903948001925855	0.0892153350053744	0.0942728049822933	0.0753990093560815	0.0356824264049955	0.0944444444444444	0.103066340212195	0.0328600405679513	0.107602623269371	0.0799561883899233	0.0754716981132075	0.0848195769390294	0.0769230769230769	0.0602409638554217	0.0625	0.0714285714285714	0.06	0.0596026490066225	0.1484375	0.158536585365854	0.05	0.0769230769230769	0	0	0.142857142857143	0.0595238095238095	0.2
PER3	0.515513126491647	0.5345572945168	0.557807593491293	0.441770904857151	0.683544303797468	0.438069216757741	0.99256121500155	0.356989672103392	0.35157282579963	0.578839672604718	0.682551056968828	0.648797166931249	0.436433681893231	0.444692239072257	0.790338164251208	0.450273988574094	0.363083164300203	0.931017731357785	0.00821467688937568	0.014937106918239	0.0138946495230195	0.0384615384615385	0.0150602409638554	0.0208333333333333	0.0535714285714286	0	0.033112582781457	0	0.024390243902439	0	0.0769230769230769	0.0357142857142857	0	0	0.0119047619047619	0
Z98884.1	0.00715990453460621	0.00366641129473569	0.00185555238367114	0.00868734513538526	0.0104673807205453	0.0182149362477231	0.00506250645727864	0.00651842654777358	0.0103092783505155	0.00613866153105441	0.00609100680759584	0.0089143973623153	0.0066042927903137	0.00847457627118644	0.00748792270531401	0.0109595429637402	0.00953346855983773	0.0106873937333009	0	0	0	0	0	0	0	0	0	0	0	0	0	0	0	0	0	0
UTS2	0.0035799522673031	0.00120389624603261	0.000570939194975735	0.00429889243812879	0.00352969814995131	0.00227686703096539	0.00134311395805352	0.00270895648738642	0.00356859635210151	0.00324987963408763	0.00644930132568972	0.00439614116497741	0.00330214639515685	0.000446030330062444	0.00120772946859903	0.00384749912556838	0.000202839756592292	0.00437211561816857	0	0	0	0	0	0	0	0	0	0	0	0	0	0	0	0	0	0
TNFRSF9	0.00238663484486874	0.000547225566378461	0.000142734798743934	0.00211959279935517	0.00438169425511198	0.000455373406193078	0.000723215208182664	0.00143913313392404	0.00356859635210151	0.00469427058257102	0.00143317807237549	0.00122115032360484	0.00165107319757843	0.00267618198037466	0.00072463768115942	0.00221522676926664	0.000202839756592292	0.00437211561816857	0.00109529025191676	0.00707547169811321	0.00352550808793032	0	0	0	0.0535714285714286	0	0	0.015625	0	0	0	0	0	0	0	0
PARK7	0.204057279236277	0.129473569005144	0.119040822152441	0.225602292742634	0.292964946445959	0.265027322404372	0.133484864138857	0.283565663976522	0.224821570182395	0.25	0.284844141884629	0.225302234705092	0.205833791964777	0.116413916146298	0.151449275362319	0.206948816602542	0.111764705882353	0.367014816614039	0.817086527929901	0.570754716981132	0.56739941932808	0.5	0.518072289156627	0.375	0.5	0.74	0.635761589403974	0.7265625	0.682926829268293	0.6	0.769230769230769	0.571428571428571	0.857142857142857	0.732142857142857	0.607142857142857	0.4
AL034417.4	0.00954653937947494	0.00295501805844369	0.00314016557236654	0.0122996089202018	0.00998052580331061	0.00364298724954463	0.00330612666597789	0.00617980698685027	0.0113666402326196	0.00722195474241695	0.00788247939806521	0.0105018927830016	0.00715465052283985	0.00446030330062444	0.00869565217391304	0.0170222688585753	0.00588235294117647	0.00704396405149381	0	0	0	0	0	0	0	0	0	0	0	0	0	0	0	0	0	0
AL034417.3	0.00238663484486874	0.00281821166684908	0.000856408792463603	0.00695584679225005	0.00584225900681597	0.00227686703096539	0.00599235458208493	0.00389412495061798	0.00700502246893999	0.00312951372171401	0.0039412396990326	0.00500671632677983	0.00495321959273528	0.000892060660124888	0.00821256038647343	0.00606272589483502	0.00121703853955375	0.00194316249696381	0.00164293537787514	0.00707547169811321	0.00290335960182497	0	0	0	0	0	0.00662251655629139	0.0078125	0	0	0	0	0	0	0	0
ERRFI1	0.102625298329356	0.10060742037868	0.0756494433342849	0.181538645251814	0.196080817916261	0.081511839708561	0.170575472672797	0.141091483718043	0.203409992069786	0.154670197400096	0.137585094948047	0.143240932958847	0.104017611447441	0.208296164139161	0.255555555555556	0.175702460067623	0.0316430020283976	0.119261598251154	0.0312157721796276	0.198899371069182	0.0810866860223973	0	0.0662650602409639	0.25	0.142857142857143	0.15	0.033112582781457	0.171875	0.109756097560976	0	0	0	0	0.107142857142857	0.0714285714285714	0.3
AL034417.2	0.0262529832935561	0.0137353617160994	0.00785041393091636	0.034480699764158	0.0501460564751704	0.00819672131147541	0.034094431242897	0.0171002878266268	0.0325138778747026	0.0284063553201733	0.0143317807237549	0.0214922456954451	0.0170610897083104	0.0191793041926851	0.028743961352657	0.0268159029963857	0.00669371196754564	0.0247753218362886	0.00164293537787514	0.00471698113207547	0.00352550808793032	0	0.00903614457831325	0	0	0	0	0.0078125	0	0	0	0	0	0	0	0
SLC45A1	0.105011933174224	0.0388256539345518	0.0442477876106195	0.15386452518136	0.187560856864654	0.0482695810564663	0.0453559251988842	0.157768497093515	0.174464710547185	0.13083774675012	0.131494088140451	0.126877518622542	0.0996147495872317	0.0347903657448706	0.0533816425120773	0.160545645330535	0.0241379310344828	0.136992956035948	0.00492880613362541	0.00707547169811321	0.00145167980091248	0	0.00301204819277108	0	0	0	0.00662251655629139	0	0	0	0	0	0	0	0.0119047619047619	0
RERE	3.40692124105012	4.73724964430338	3.56266057664859	2.73418515090904	3.3258276533593	3.12659380692168	2.73292695526397	2.3021897398273	2.95215437483479	3.41297544535388	3.92511644571838	3.07742093051655	3.31260319207485	2.60392506690455	4.43840579710145	2.43978080914073	3.87261663286004	4.1447656060238	0.174698795180723	0.126572327044025	0.204479469099959	0.230769230769231	0.234939759036145	0.354166666666667	0.0892857142857143	0.09	0.231788079470199	0.0859375	0.195121951219512	0.25	0.230769230769231	0.285714285714286	0.571428571428571	0.357142857142857	0.202380952380952	0
AL096855.1	0.0178997613365155	0.00459669475757907	0.00813588352840422	0.0337045108517181	0.0272638753651412	0.00865209471766849	0.0090918483314392	0.016507703595011	0.0340999206978588	0.018175252768416	0.0182730204227875	0.0172182195628282	0.00990643918547056	0.00624442462087422	0.0130434782608696	0.0244840853445261	0.00466531440162272	0.0274471702696138	0	0	0	0	0	0	0	0	0	0	0	0	0	0	0	0	0	0
ENO1	0.288782816229117	0.163593083068841	0.256208963745361	0.317789652804729	0.398612463485881	0.241347905282332	0.66422151048662	0.480275410576218	0.318398096748612	0.28960038517092	0.305625223934074	0.296983758700696	0.316455696202532	0.194023193577163	0.492270531400966	0.294158796782092	0.193711967545639	0.370901141607967	3.23493975903614	2.28459119496855	3.21567814184986	2.23076923076923	3.12349397590361	3.22916666666667	2.58928571428571	2.35	3.57615894039735	2.796875	3.32926829268293	3.7	1.84615384615385	3.14285714285714	4.42857142857143	3.92857142857143	3.45238095238095	3.6
ENO1-AS1	0.00119331742243437	0.000793477071248769	0.000285469597487868	0.00179120518255366	0.00231256085686465	0.000910746812386157	0.000723215208182664	0.00203171736553982	0.0021147237642083	0.00132402503610977	0.00179147259046937	0.000976920258883869	0.000550357732526142	0.000892060660124889	0.000966183574879227	0.00093272706074385	0.000811359026369168	0.00194316249696381	0.00109529025191676	0	0.000207382828701783	0	0	0	0	0	0.00662251655629139	0	0	0	0	0	0	0	0	0
CA6	0.00238663484486874	0.000766115792929846	0.00171281758492721	0.00340328984685196	0.00231256085686465	0.00182149362477231	0.000619898749870854	0.00270895648738642	0.00489029870473169	0.0022869523350987	0.00107488355428162	0.00293076077665161	0.00165107319757843	0.000446030330062444	0.00120772946859903	0.00338113559519646	0.000608519269776876	0.00194316249696381	0	0	0	0	0	0	0	0	0	0	0	0	0	0	0	0	0	0
SLC2A7	0	0.000465141731421692	0.000142734798743934	0.00137325730662447	0.000730282375851996	0	0.000413265833247236	0.000507929341384954	0.000660851176315094	0.00120365912373616	0.000716589036187746	0.000488460129441934	0	0.000892060660124888	0.000483091787439614	0.00209863588667366	0	0.000971581248481904	0	0	0	0	0	0	0	0	0	0	0	0	0	0	0	0	0	0
SLC2A5	0.0035799522673031	0.00566378461201707	0.00927776191835569	0.012986237573514	0.0161879259980526	0.0132058287795993	0.0226263043702862	0.0103843332016479	0.0154639175257732	0.0151661049590756	0.00824077391615908	0.0114788130418855	0.0704457897633462	0.00535236396074933	0.263285024154589	0.0143406785589367	0.7052738336714	0.0114160796696624	0	0	0	0	0	0	0	0	0	0	0	0	0	0	0	0	0	0
GPR157	0.00715990453460621	0.000875560906205538	0.00485298315729375	0.0121204884019464	0.0221518987341772	0.0309653916211293	0.00547577229052588	0.00445849088549015	0.00832672482157018	0.00505536831969186	0.00609100680759584	0.0137989986567346	0.0110071546505228	0.0276538804638715	0.00676328502415459	0.0142240876763437	0.00385395537525355	0.0133592421666262	0.00383351588170865	0.00864779874213836	0.00912484446287847	0	0.00301204819277108	0	0.0357142857142857	0.01	0	0.0078125	0	0	0	0	0	0	0.0119047619047619	0
MIR34AHG	0.113365155131265	0.00752435153770384	0.0792178133028832	0.139087082425292	0.482716650438169	0.105191256830601	0.0201467093708028	0.0348495964783566	0.0589479249273064	0.0989407799711122	0.0343962737370118	0.12370252778117	0.116675839295542	0.088314005352364	0.0946859903381643	0.157164509735339	0.159229208924949	0.178285159096429	0.00657174151150055	0.0125786163522013	0.0197013687266694	0.0384615384615385	0.0120481927710843	0.0208333333333333	0.0535714285714286	0	0.00662251655629139	0.015625	0.0121951219512195	0	0.0769230769230769	0	0	0.0178571428571429	0.0357142857142857	0
LINC01759	0.00835322195704057	0.000574586844697384	0.0101341707108193	0.0106875242559035	0.0248296007789679	0.00819672131147541	0.00247959499948342	0.0026525198938992	0.00594766058683584	0.00577756379393356	0.00250806162665711	0.0152643790450604	0.00990643918547056	0.00535236396074933	0.00676328502415459	0.0102599976681823	0.0077079107505071	0.0165168812241924	0.00821467688937568	0.00314465408805031	0.0163832434674409	0.0769230769230769	0.0210843373493976	0	0	0.02	0.0198675496688742	0.0234375	0.024390243902439	0	0	0	0	0	0.0119047619047619	0
H6PD	0.13126491646778	0.11026595162526	0.114187838995147	0.108964981938681	0.132424537487829	0.127504553734062	0.124289699349106	0.0730289519724589	0.103489294210944	0.107727491574386	0.115370834826227	0.114543900354134	0.0847550908090259	0.0807314897413024	0.193478260869565	0.136294741751195	0.0967545638945233	0.156667476317707	0.00876232201533406	0.0267295597484277	0.0167980091248445	0.0384615384615385	0.0331325301204819	0.0208333333333333	0	0	0.0264900662251656	0.03125	0	0	0	0	0	0	0.0119047619047619	0
SPSB1	0.0608591885441527	0.24846776841414	0.20753639737368	0.0351673284174702	0.0165530671859786	0.131147540983607	0.0508316974894101	0.0280489869631469	0.0300026434047053	0.0255175734232065	0.0526692941597994	0.0490902430089144	0.0632911392405063	0.156110615521855	0.345652173913043	0.049551125102017	0.0223123732251521	0.0208889968423609	0.00602409638554217	0.0432389937106918	0.0157610949813355	0.0384615384615385	0.0271084337349398	0	0.0178571428571429	0.03	0.00662251655629139	0.0234375	0.0121951219512195	0.05	0	0	0	0	0.0119047619047619	0
BX323043.1	0	0.000930283462843384	0.000142734798743934	0.000208973937964594	0.000243427458617332	0	0.000309949374935427	0.000366837857666911	0.000660851176315094	0.000240731824747232	0	0.000122115032360484	0.000550357732526142	0	0.000483091787439614	0.000116590882592981	0.000608519269776876	0.000242895312120476	0	0	0	0	0	0	0	0	0	0	0	0	0	0	0	0	0	0
AL928921.2	0.00596658711217184	0.00727810003283353	0.00299743077362261	0.00898587933247754	0.0053554040895813	0.00273224043715847	0.00382270895753694	0.00443027258874654	0.00938408670367433	0.00505536831969186	0.00573271228950197	0.00415191110025644	0.0066042927903137	0.00356824264049955	0.00676328502415459	0.00769499825113676	0.00101419878296146	0.00582948749089143	0	0.00157232704402516	0.000622148486105351	0	0.00301204819277108	0	0	0	0	0	0	0	0	0	0	0	0	0
SLC25A33	0.193317422434368	0.0780343657655686	0.118184413359977	0.124667880705735	0.202775073028238	0.117030965391621	0.582911457795227	0.108753315649867	0.12873380914618	0.163336543090997	0.164457183805088	0.17938698253755	0.121629058888277	0.0985727029438002	0.330676328502415	0.129882243208581	0.120283975659229	0.190672820014574	0.0536692223439211	0.0322327044025157	0.0470759021153049	0.153846153846154	0.0301204819277108	0.0208333333333333	0.0357142857142857	0.02	0.033112582781457	0.03125	0.0609756097560976	0.05	0	0.0357142857142857	0	0.0357142857142857	0.0476190476190476	0.2
TMEM201	0.0548926014319809	0.022408886943198	0.0471024835854981	0.0531987939218437	0.0836173320350536	0.029143897996357	0.0263456968695113	0.0563519385969863	0.0699180544541369	0.0757101588830043	0.0548190612683626	0.0525094639150079	0.0506329113924051	0.0231935771632471	0.0480676328502415	0.0676227119039291	0.0111561866125761	0.0881709982997328	0.0104052573932092	0.00707547169811321	0.00746578183326421	0	0.00903614457831325	0	0	0.01	0.00662251655629139	0.0078125	0.0121951219512195	0	0	0	0	0.0178571428571429	0.0595238095238095	0
PIK3CD	0.0381861575178998	0.0110813177191638	0.0391093348558379	0.0528106994656238	0.153481012658228	0.191256830601093	0.0322347349932844	0.0910886618883684	0.114459423737774	0.287674530572942	0.0816911501254031	0.0676517279277079	0.191524490919097	0.214986619090098	0.168599033816425	0.105864521394427	0.575456389452333	0.160796696623755	0.00273822562979189	0.00157232704402516	0.00331812525922854	0	0	0	0	0	0.00662251655629139	0	0	0	0	0	0	0.0178571428571429	0	0
PIK3CD-AS2	0.00596658711217184	0.000820838349567692	0.00299743077362261	0.00417947875929188	0.00584225900681597	0.00591985428051002	0.000516582291559045	0.00341441390597664	0.00489029870473169	0.00806451612903226	0.00322465066284486	0.00354133593845402	0.00220143093010457	0.00936663693131133	0.00507246376811594	0.00408068089075434	0.0107505070993915	0.00655817342725285	0.0169769989047097	0.0172955974842767	0.0240564081294069	0.0384615384615385	0.0271084337349398	0	0.0357142857142857	0	0.0264900662251656	0.0234375	0.024390243902439	0	0.0769230769230769	0	0	0	0	0
CLSTN1	1.19570405727924	1.03370909488891	1.06637168141593	1.73603606293101	1.74111489776047	1.08606557377049	1.17543134621345	3.06936057339579	2.31126090404441	1.87698603755416	1.65818702973844	1.40566613750153	1.84700055035773	0.902319357716325	1.06787439613527	1.94963273871983	0.968762677484787	1.91984454700024	0.0805038335158817	0.0621069182389937	0.0773537951057652	0.0769230769230769	0.0993975903614458	0.0208333333333333	0.0357142857142857	0.02	0.0662251655629139	0.0703125	0.0365853658536585	0.05	0	0.0714285714285714	0	0.0892857142857143	0.130952380952381	0
CTNNBIP1	0.16109785202864	0.158066104848419	0.173993719668855	0.16735827088993	0.222736124634859	0.229052823315118	0.222233701828701	0.235820305886337	0.207771609833466	0.201131439576312	0.191687567180222	0.227988765417023	0.141441937259218	0.0869759143621766	0.223671497584541	0.360265827212312	0.111156186612576	0.173184357541899	0.0470974808324206	0.0361635220125786	0.0429282455412692	0.115384615384615	0.0692771084337349	0.0833333333333333	0.0178571428571429	0.05	0.0198675496688742	0.125	0.0609756097560976	0.05	0	0	0	0.0178571428571429	0.0476190476190476	0
LZIC	0.116945107398568	0.0969957316405822	0.0849272052526406	0.11672687106308	0.184639727361246	0.129781420765027	0.0624031408203327	0.103702240532761	0.139703938673011	0.129032258064516	0.153350053744178	0.131029429722799	0.102916895982389	0.0611061552185549	0.121739130434783	0.135828378220823	0.044421906693712	0.165897498178285	0.0854326396495071	0.10377358490566	0.0962256325176275	0.115384615384615	0.0692771084337349	0.145833333333333	0.125	0.07	0.0728476821192053	0.09375	0.134146341463415	0.05	0	0.107142857142857	0.142857142857143	0.142857142857143	0.0833333333333333	0
NMNAT1	0.10381861575179	0.0822206413483638	0.0707964601769911	0.164223661820462	0.219206426484907	0.0851548269581057	0.080070255191652	0.109740956035894	0.199973565952947	0.129995185363505	0.132568971694733	0.118451581389669	0.114474408365438	0.0584299732381802	0.140096618357488	0.190626093039524	0.0750507099391481	0.158610638814671	0.0104052573932092	0.0102201257861635	0.0134798838656159	0	0.00903614457831325	0	0.0178571428571429	0.01	0	0.0390625	0.0365853658536585	0	0.0769230769230769	0	0.142857142857143	0.0178571428571429	0.0119047619047619	0
RBP7	0.0167064439140811	0.0425194265076064	0.00599486154724522	0.00492581425202257	0.00413826679649464	0.00910746812386157	0.0034094431242897	0.0052768214910548	0.00779804388051811	0.00337024554646124	0.00358294518093873	0.00354133593845402	0.0104567969179967	0.00223015165031222	0.0265700483091787	0.00629590766002099	0.00365111561866126	0.00315763905756619	0.00328587075575027	0.00393081761006289	0.00746578183326421	0	0.00903614457831325	0.0208333333333333	0	0	0	0.078125	0.0121951219512195	0	0	0	0	0	0	0
UBE4B	1.15035799522673	1.63450804421583	0.79788752497859	0.812371257127504	0.958860759493671	0.837431693989071	0.702758549436925	0.791071730910322	1.02749140893471	0.987963408762638	0.91114295951272	0.904872389791183	1.00990643918547	0.7957181088314	1.20314009661836	1.03357817418678	0.573022312373225	0.859120718970124	0.0306681270536692	0.0251572327044025	0.0288262131895479	0.0384615384615385	0.0512048192771084	0.0208333333333333	0.0178571428571429	0.01	0.0198675496688742	0.03125	0.0121951219512195	0	0.0769230769230769	0	0	0.0357142857142857	0.0714285714285714	0
KIF1B	2.86515513126492	4.05061836489001	2.29460462460748	2.53754067528435	2.67344206426485	1.68806921675774	4.04297964665771	2.79883176251481	3.0979381443299	2.95077034183919	2.8713722680043	2.88911955061668	2.89653274628509	1.55753791257806	3.73405797101449	2.89495161478372	1.29898580121704	2.81515666747632	0.158269441401972	0.121069182389937	0.148071339693073	0.115384615384615	0.213855421686747	0.229166666666667	0.107142857142857	0.14	0.132450331125828	0.1328125	0.0853658536585366	0.3	0.307692307692308	0.214285714285714	0.428571428571429	0.321428571428571	0.261904761904762	0.3
AL139424.3	0.0190930787589499	0.0077158804859363	0.00556665715101342	0.024778338358659	0.0237341772151899	0.00455373406193078	0.00774873437338568	0.0180032733224223	0.0371398361089083	0.0144439094848339	0.0150483697599427	0.0166076444010258	0.0137589433131535	0.00267618198037467	0.0101449275362319	0.0300804477089892	0.00243407707910751	0.0194316249696381	0.00109529025191676	0.00314465408805031	0.0012442969722107	0	0.00301204819277108	0	0	0	0	0	0	0	0	0	0	0	0	0
AL139424.2	0.0393794749403341	0.0317664441282697	0.0104196403083072	0.043794966713437	0.0380963972736125	0.00865209471766849	0.0278954437441884	0.0491280546306225	0.0615913296325667	0.0266008666345691	0.0293801504836976	0.0311393332519233	0.0280682443588332	0.00758251561106155	0.0359903381642512	0.0459368077416346	0.00527383367139959	0.0366771921301919	0.00219058050383352	0	0.000414765657403567	0	0.00301204819277108	0	0	0	0	0	0	0	0	0	0	0	0.0119047619047619	0
PGD	0.0763723150357995	0.057622852139652	0.0655152726234656	0.0888736304743708	0.209225900681597	0.0437158469945355	0.0726314701932018	0.0980021445905525	0.115384615384615	0.129032258064516	0.126477964887137	0.11100256441568	0.107870115575124	0.0437109723461195	0.114975845410628	0.122303835840037	0.0543610547667343	0.17342725285402	0.151150054764513	0.10062893081761	0.120696806304438	0.115384615384615	0.114457831325301	0.0833333333333333	0.178571428571429	0.08	0.119205298013245	0.109375	0.158536585365854	0	0.153846153846154	0.107142857142857	0.142857142857143	0.0535714285714286	0.154761904761905	0
CENPS-CORT	0.00954653937947494	0.00243515377038415	0.00299743077362261	0.0182105860226289	0.0210564751703992	0.00455373406193078	0.00392602541584874	0.0114284101811615	0.0220724292889241	0.0246750120365912	0.0136151916875672	0.011356698009525	0.015410016510732	0.004014272970562	0.00338164251207729	0.0171388597411682	0.000811359026369168	0.0177313577847948	0.00109529025191676	0.000786163522012579	0.000829531314807134	0	0	0	0	0	0.00662251655629139	0	0	0	0	0	0	0	0	0
DFFA	0.143198090692124	0.10238590346941	0.0910648015986297	0.151476251604621	0.240384615384615	0.153005464480874	0.0888521541481558	0.1309046785936	0.167724028548771	0.172845450168512	0.186313149408814	0.175845646599096	0.128233351678591	0.064228367528992	0.13768115942029	0.184563367144689	0.0596348884381339	0.209861549672091	0.113910186199343	0.0660377358490566	0.10700953961012	0.0384615384615385	0.108433734939759	0.0833333333333333	0.0714285714285714	0.06	0.0728476821192053	0.0859375	0.134146341463415	0.15	0.0769230769230769	0.107142857142857	0.285714285714286	0.160714285714286	0.0952380952380952	0
AL354956.1	0.00119331742243437	0.000328335339827077	0.000285469597487868	0.00125384362778756	0.00182570593962999	0	0.000413265833247236	0.00121338675997517	0.0021147237642083	0.000962927298988926	0.00143317807237549	0.000854805226523385	0.000550357732526142	0	0.00072463768115942	0.00093272706074385	0	0.00145737187272286	0	0	0	0	0	0	0	0	0	0	0	0	0	0	0	0	0	0
PEX14	0.321002386634845	0.178176644412827	0.223379960034256	0.429142908320148	0.523003894839338	0.277777777777778	0.202810207666081	0.263953947739714	0.431800158604282	0.440779971112181	0.403797921891795	0.350592257906948	0.287837094111172	0.198483496877788	0.330193236714976	0.410283315844701	0.210344827586207	0.452513966480447	0.0191675794085433	0.0306603773584906	0.0271671505599336	0.0769230769230769	0.0331325301204819	0	0.0535714285714286	0.04	0.033112582781457	0.03125	0.0487804878048781	0	0.0769230769230769	0	0.142857142857143	0	0	0
CASZ1	0.00835322195704057	0.00404946919120061	0.00713673993719669	0.0444815953667493	0.0171616358325219	0.01183970856102	0.011881392705858	0.0175799988712681	0.0651599259846683	0.0145642753972075	0.00967395198853458	0.0067163267798266	0.0148596587782058	0.0227475468331847	0.014975845410628	0.0170222688585753	0.00425963488843813	0.00485790624240952	0.0109529025191676	0.00157232704402516	0.00559933637494815	0	0.00602409638554217	0.0208333333333333	0	0	0	0	0	0	0	0	0	0.0178571428571429	0.0119047619047619	0
AL139423.1	0	0.000492503009740615	0.00199828718241507	0.0192853091321611	0.00352969814995131	0.000455373406193078	0.00134311395805352	0.00821152435239009	0.0356859635210151	0.00421280693307655	0.00107488355428162	0.00158749542068629	0.00770500825536599	0.00624442462087422	0.00120772946859903	0.00676227119039291	0.00141987829614604	0.00145737187272286	0	0	0	0	0	0	0	0	0	0	0	0	0	0	0	0	0	0
C1orf127	0	0.000684031957973076	0.000428204396231801	0.00238827357673822	0.00705939629990263	0.000910746812386157	0.000516582291559045	0.00172131610136012	0.0042294475284166	0.00337024554646124	0.00214976710856324	0.00207595555012822	0.00330214639515685	0.000446030330062444	0.000483091787439614	0.00478022618631223	0.00385395537525355	0.00242895312120476	0	0	0	0	0	0	0	0	0	0	0	0	0	0	0	0	0	0
TARDBP	0.013126491646778	0.00905658312356353	0.00613759634598915	0.0157924590261814	0.0155793573515093	0.00774134790528233	0.00661225333195578	0.0115977199616231	0.0227332804652392	0.0123976889744824	0.0100322465066284	0.0122115032360484	0.0066042927903137	0.00312221231043711	0.0111111111111111	0.0171388597411682	0.00486815415821501	0.0140879281029876	0.0887185104052574	0.0880503144654088	0.0939444214019079	0.192307692307692	0.0873493975903614	0.0625	0.0535714285714286	0.13	0.0993377483443709	0.078125	0.0975609756097561	0.2	0.0769230769230769	0.107142857142857	0.142857142857143	0.214285714285714	0.154761904761905	0.2
AL109811.4	0.0250596658711217	0.0165535733829485	0.0152726234656009	0.0418544944323372	0.0421129503407984	0.0127504553734062	0.0122946585391053	0.0281054235566341	0.0498281786941581	0.0373134328358209	0.0272303833751344	0.0261326169251435	0.0209135938359934	0.00892060660124889	0.0210144927536232	0.0397574909642066	0.00588235294117647	0.0323050765120233	0	0	0	0	0	0	0	0	0	0	0	0	0	0	0	0	0	0
MASP2	0.0167064439140811	0.00804421582576338	0.0112760491007708	0.0611398035644983	0.0460077896786758	0.00774134790528233	0.00671556979026759	0.0285851346012755	0.0541897964578377	0.0269619643716899	0.0358294518093873	0.0288191476370741	0.0165107319757843	0.00267618198037467	0.013768115942029	0.0418561268508803	0.00162271805273834	0.0395919358756376	0	0	0	0	0	0	0	0	0	0	0	0	0	0	0	0	0	0
SRM	0.187350835322196	0.0539838021232352	0.0812161004852983	0.164790876794937	0.19888023369036	0.0846994535519126	0.0664324826944932	0.180512444268864	0.170103092783505	0.189335580163698	0.379792189179506	0.23494932226157	0.123280132085856	0.052185548617306	0.105555555555556	0.162994053864988	0.0519269776876268	0.511780422637843	0.319277108433735	0.209119496855346	0.20116134384073	0.115384615384615	0.183734939759036	0.125	0.0892857142857143	0.13	0.178807947019868	0.2734375	0.207317073170732	0.25	0.230769230769231	0.214285714285714	0	0.196428571428571	0.178571428571429	0.3
EXOSC10	0.239856801909308	0.120663237386451	0.229803025977733	0.263486282353644	0.248296007789679	0.113387978142077	0.14051038330406	0.157514532422823	0.268173407348665	0.240611458834858	0.289143676101756	0.233117596776163	0.160154100165107	0.0874219446922391	0.234541062801932	0.259764486417162	0.0892494929006085	0.484090357056109	0.0383351588170865	0.029874213836478	0.047905433430112	0.0384615384615385	0.0572289156626506	0.0208333333333333	0.0357142857142857	0.05	0.033112582781457	0.0546875	0.048780487804878	0.05	0.153846153846154	0	0	0.0357142857142857	0.130952380952381	0.1
AL109811.1	0.0250596658711217	0.013160774871402	0.0266914073651156	0.0357643968116548	0.0334712755598832	0.0154826958105647	0.023246203120157	0.0208815395902703	0.0371398361089083	0.0258786711603274	0.028305266929416	0.0396873855171572	0.0176114474408365	0.0133809099018733	0.0376811594202899	0.0258831759356418	0.0115618661257606	0.0449356327422881	0	0	0	0	0	0	0	0	0	0	0	0	0	0	0	0	0	0
MTOR	0.430787589498807	0.280398380212323	0.359120753639737	0.526674030510195	0.541382667964946	0.376138433515483	0.327099907015188	0.361024888537728	0.517975151995771	0.468825228695234	0.534933715514153	0.506044694101844	0.385250412768299	0.226137377341659	0.438405797101449	0.483852162760872	0.238336713995943	0.597279572504251	0.0345016429353779	0.0243710691823899	0.0356698465367068	0.0384615384615385	0.0331325301204819	0.0208333333333333	0.0535714285714286	0.02	0.0198675496688742	0.0234375	0.0609756097560976	0.05	0.0769230769230769	0	0	0.0714285714285714	0.0476190476190476	0.1
MTOR-AS1	0	0.000328335339827077	0.000999143591207536	0.0052840552885333	0.00413826679649464	0.000910746812386157	0.000413265833247236	0.00205993566228342	0.00515463917525773	0.00240731824747232	0.00250806162665711	0.00390768103553547	0.00220143093010457	0	0.00169082125603865	0.00396409000816136	0.000202839756592292	0.00485790624240952	0	0	0	0	0	0	0	0	0	0	0	0	0	0	0	0	0	0
ANGPTL7	0.00715990453460621	0.000793477071248769	0.00328290037111048	0.00859778487625758	0.00912852969814995	0.00182149362477231	0.00144643041636533	0.00474067385292624	0.0109701295268306	0.00613866153105441	0.00895736295234683	0.00989131762119917	0.00110071546505228	0.00312221231043711	0.00386473429951691	0.00862772531188061	0.00101419878296146	0.00947291717269857	0	0	0	0	0	0	0	0	0	0	0	0	0	0	0	0	0	0
UBIAD1	0.101431980906921	0.0664331837583452	0.0643733942335141	0.0617070185389736	0.0855647517039922	0.0387067395264117	0.0486620518648621	0.046785936000903	0.0660851176315094	0.0682474723158401	0.0841992117520602	0.0763218952253022	0.0451293340671436	0.0294380017841213	0.093719806763285	0.0616765768916871	0.0334685598377282	0.0903570561088171	0.0240963855421687	0.0102201257861635	0.0213604313562837	0	0.0240963855421687	0.0208333333333333	0.0535714285714286	0.03	0.0132450331125828	0.015625	0	0	0.0769230769230769	0.107142857142857	0.142857142857143	0.0178571428571429	0.0357142857142857	0.1
AL031291.1	0.00238663484486874	0.00131334135930831	0.00142734798743934	0.00567214974475326	0.0053554040895813	0.000910746812386157	0.00144643041636533	0.00253964670692477	0.00541897964578377	0.00361097737120847	0.0039412396990326	0.00402979606789596	0.00330214639515685	0.000892060660124888	0.00386473429951691	0.00489681706890521	0.000405679513184584	0.00680106873937333	0.00109529025191676	0	0.000622148486105351	0	0.00301204819277108	0	0	0	0	0	0	0	0	0	0	0	0	0
DISP3	0.237470167064439	0.0105614534311043	0.0550956323151584	0.0996208615696928	0.0545277507302824	0.0104735883424408	0.192995144126459	0.0562955020034991	0.0852498017446471	0.0747472315840154	0.354353278394841	0.092929539626328	0.0484314804623005	0.00446030330062444	0.146376811594203	0.03089658388714	0.00649087221095335	0.232693709011416	0.00602409638554217	0.00157232704402516	0.00352550808793032	0	0	0.0208333333333333	0	0	0.00662251655629139	0	0	0	0	0.0357142857142857	0	0	0.0119047619047619	0
AL031731.1	0.00835322195704057	0.003201269563314	0.00171281758492721	0.0279428008478371	0.0199610516066212	0.00318761384335155	0.00588903812377312	0.0117105931485976	0.0228654507005022	0.00950890707751565	0.00788247939806521	0.0103797777506411	0.00990643918547056	0.00356824264049955	0.0101449275362319	0.0153899965022735	0.00121703853955375	0.0128734515423852	0	0	0	0	0	0	0	0	0	0	0	0	0	0	0	0	0	0
FBXO2	0.139618138424821	0.0671445769946372	0.058093063088781	0.268412096605666	0.245983446932814	0.087431693989071	0.179770637462548	0.279671539025904	0.251255617234999	0.19041887337506	0.168756718022214	0.14910245451215	0.168409466152999	0.0450490633363069	0.11304347826087	0.128716334382651	0.057606490872211	0.220063152781151	0.0366922234392114	0.080188679245283	0.0711323102447117	0.0384615384615385	0.0421686746987952	0.145833333333333	0.0357142857142857	0.05	0.0529801324503311	0.09375	0.0487804878048781	0	0.0769230769230769	0	0	0.0178571428571429	0.0357142857142857	0.1
FBXO44	0.198090692124105	0.0598938382401226	0.0742220953468456	0.344448756605069	0.314264849074976	0.0673952641165756	0.106312635602852	0.255742423387324	0.258524980174465	0.239528165623495	0.257255463991401	0.242154109170839	0.174463401210787	0.0490633363068689	0.100966183574879	0.23621312813338	0.0515212981744422	0.292445955793053	0.0153340635268346	0.0172955974842767	0.0184570717544587	0	0.0210843373493976	0.0416666666666667	0.0357142857142857	0.04	0.00662251655629139	0.0078125	0	0	0.0769230769230769	0.0357142857142857	0	0	0	0
FBXO6	0.0274463007159905	0.00544489438546569	0.0122751926919783	0.0244200973221483	0.0323758519961052	0.0159380692167577	0.0138444054137824	0.0189062588182177	0.0265662172878668	0.0279248916706789	0.0340379792189179	0.0332152888020515	0.0214639515685195	0.00936663693131133	0.0178743961352657	0.0206365862189577	0.0050709939148073	0.0211318921544814	0.00438116100766703	0.0117924528301887	0.00829531314807134	0	0.00602409638554217	0.0208333333333333	0.0535714285714286	0	0.0132450331125828	0.0078125	0	0.05	0	0	0	0	0.0119047619047619	0
MAD2L2	0.0369928400954654	0.0220805516033709	0.0312589209249215	0.0486013672866227	0.0259250243427459	0.0496357012750455	0.0161173674966422	0.0228568203623229	0.0432196669310071	0.0231102551757342	0.0437119312074525	0.0383441201611918	0.0264171711612548	0.00535236396074933	0.0335748792270531	0.0166724962107963	0.00851926977687627	0.035219820257469	0.377875136911281	0.158805031446541	0.253836582330983	0.0769230769230769	0.228915662650602	0.166666666666667	0.178571428571429	0.14	0.245033112582781	0.0234375	0.182926829268293	0.15	0.0769230769230769	0.321428571428571	0	0.232142857142857	0.238095238095238	0.2
DRAXIN	0.0202863961813842	0.00292765678012477	0.0111333143020268	0.0305997552019584	0.00705939629990263	0.00273224043715847	0.00351275958260151	0.00538969467802923	0.0334390695215437	0.012518054886856	0.0343962737370118	0.0315056783490048	0.00715465052283985	0.00312221231043711	0.00893719806763285	0.00512999883409117	0.00182555780933063	0.0327908671362643	0.113362541073384	0.0165094339622642	0.0524678556615512	0.0769230769230769	0.0481927710843374	0.0416666666666667	0.0357142857142857	0.01	0.0463576158940397	0.0234375	0.024390243902439	0.1	0.0769230769230769	0.0357142857142857	0	0.0178571428571429	0.107142857142857	0.1
AGTRAP	0.013126491646778	0.0225456933347926	0.0142734798743934	0.00385109114249037	0.00255598831548199	0.0651183970856102	0.03140820332679	0.00285004797110446	0.0132170235263019	0.00252768415984593	0.0053744177714081	0.00427402613261693	0.011557512383049	0.0218554861730598	0.0335748792270531	0.00174886323889472	0.013184584178499	0.00364342968180714	0.0690032858707558	0.0754716981132075	0.0777685607631688	0.0384615384615385	0.0512048192771084	0.125	0.0892857142857143	0.04	0.0927152317880795	0.0546875	0.0609756097560976	0.15	0.153846153846154	0.107142857142857	0	0.125	0.0952380952380952	0
C1orf167	0	0.00114917368939477	0.00157008278618327	0.00480640057318566	0.00365141187925998	0.00956284153005465	0.0011364810414299	0.00299113945482251	0.00594766058683584	0.00252768415984593	0.00250806162665711	0.00439614116497741	0.00220143093010457	0.00223015165031222	0.00241545893719807	0.00547977148187012	0.000811359026369168	0.00534369686665047	0	0	0.00103691414350892	0	0	0	0	0	0.00662251655629139	0	0	0	0	0	0	0	0	0
MTHFR	0.112171837708831	0.0791014556200066	0.101912646303169	0.221213840045377	0.211173320350536	0.221766848816029	0.0710817233185246	0.136548337942322	0.239756806767116	0.168632643235436	0.166965245431745	0.232507021614361	0.135938359933957	0.156556645851918	0.147342995169082	0.165675644164626	0.212576064908722	0.172455671605538	0.0164293537787514	0.0463836477987421	0.0155537121526338	0	0.0180722891566265	0.0625	0.0535714285714286	0.03	0.0132450331125828	0.0625	0.0121951219512195	0	0	0.0357142857142857	0	0.0178571428571429	0.0119047619047619	0
CLCN6	0.137231503579952	0.077897559373974	0.0976306023408507	0.148580469892826	0.156767283349562	0.0919854280510018	0.0926748631056927	0.100626446187708	0.173539518900344	0.147929706307174	0.163024005732712	0.172426425693003	0.0886075949367089	0.113737734165923	0.151932367149758	0.126384516730792	0.135294117647059	0.156667476317707	0.00821467688937568	0.014937106918239	0.0136872666943177	0	0.0210843373493976	0	0.0357142857142857	0.01	0.00662251655629139	0.0390625	0	0.05	0	0	0.142857142857143	0.0535714285714286	0.0119047619047619	0
NPPA-AS1	0.00119331742243437	0.00218890226551384	0.00142734798743934	0.00931426694927904	0.00316455696202532	0.00318761384335155	0.00206632916623618	0.00533325808454202	0.0104414485857785	0.00541646605681271	0.00322465066284486	0.00525094639150079	0.00275178866263071	0.00490633363068689	0.00410628019323672	0.00699545295557887	0.00791075050709939	0.00461501093028905	0	0.00235849056603774	0.00103691414350892	0	0	0	0	0	0	0	0	0	0	0	0	0	0	0
NPPA	0.00477326968973747	0.00243515377038415	0.00285469597487868	0.0154939248290892	0.0176484907497566	0.00318761384335155	0.00165306333298895	0.00632089847056832	0.0240549828178694	0.00300914780934039	0.00179147259046937	0.00525094639150079	0.00770500825536599	0.00267618198037466	0.00338164251207729	0.00501340795149819	0.00141987829614604	0.00340053436968667	0.0213581599123768	0.0259433962264151	0.0335960182496889	0	0	0	0	0	0	0	0	0	0.384615384615385	0	0	0.0178571428571429	0	0
NPPB	0	0.000136806391594615	0	0.000417947875929188	0.000121713729308666	0	0	0.000479711044641345	0	0	0	0.000244230064720967	0	0	0	0.000582954412964906	0.000405679513184584	0	0.00328587075575027	0.126572327044025	0.0338034010783907	0	0.00903614457831325	0	0.125	0	0	0.203125	0.048780487804878	0	0.0769230769230769	0	0	0	0	0
KIAA2013	0.0847255369928401	0.082494254131553	0.0643733942335141	0.122816968683763	0.104430379746835	0.117030965391621	0.0618865585287736	0.102375980585812	0.144462067142479	0.0850987000481464	0.0970978144034396	0.0958603004029796	0.0825536598789213	0.0450490633363069	0.102173913043478	0.109245656989623	0.0529411764705882	0.090842846733058	0.0427163198247536	0.0770440251572327	0.072791372874326	0.153846153846154	0.0542168674698795	0.0625	0.125	0.07	0.0662251655629139	0.078125	0.0609756097560976	0.15	0	0.107142857142857	0	0.0178571428571429	0.0833333333333333	0
PLOD1	0.0596658711217184	0.0609882893728795	0.0358264344847274	0.0543332238707944	0.065603700097371	0.269125683060109	0.0587870647794194	0.0509340256222134	0.0629130319851969	0.0704140587385652	0.0938731637405948	0.0892660886555135	0.0539350577875619	0.164139161462979	0.0729468599033816	0.0655240760172554	0.0413793103448276	0.0954578576633471	0.0575027382256298	0.269654088050314	0.0968477810037329	0.115384615384615	0.147590361445783	0.0833333333333333	0.0535714285714286	0.26	0.0794701986754967	0.3984375	0.0609756097560976	0.05	0.153846153846154	0.107142857142857	0	0.142857142857143	0.119047619047619	0
MFN2	0.190930787589499	0.110074422677027	0.11647159577505	0.251783741827626	0.331548198636806	0.150728597449909	0.119743775183387	0.305434843952819	0.286280729579699	0.233269138180067	0.207810820494446	0.230064720967151	0.172261970280682	0.092328278322926	0.170531400966184	0.249387897866387	0.105476673427992	0.285401991741559	0.0240963855421687	0.0235849056603774	0.0217751970136873	0.0384615384615385	0.0210843373493976	0	0	0.01	0.0264900662251656	0.0078125	0	0.05	0.230769230769231	0.0357142857142857	0	0.0178571428571429	0.0357142857142857	0
MIIP	0.0274463007159905	0.0278264200503448	0.0309734513274336	0.0466011881661044	0.0396786757546251	0.0314207650273224	0.0525880772807108	0.0353010892262543	0.0638382236320381	0.0367116032739528	0.0429953421712648	0.0529979240444499	0.0346725371491469	0.0285459411239964	0.0642512077294686	0.0535152151101784	0.026369168356998	0.0493077483604566	0.0832420591456736	0.0471698113207547	0.0752799668187474	0	0.0753012048192771	0.0625	0.0535714285714286	0.06	0.119205298013245	0.0703125	0.0487804878048781	0.1	0.230769230769231	0.107142857142857	0	0.0535714285714286	0.0833333333333333	0
TNFRSF8	0.00477326968973747	0.00169639925577323	0.00142734798743934	0.00620951129951936	0.00705939629990263	0.00546448087431694	0.00206632916623618	0.00389412495061798	0.00594766058683584	0.00493500240731825	0.00107488355428162	0.00586152155330321	0.00605393505778756	0.00312221231043711	0.00434782608695652	0.00641249854261397	0.00547667342799189	0.00631527811513238	0	0	0	0	0	0	0	0	0	0	0	0	0	0	0	0	0	0
TNFRSF1B	0.00715990453460621	0.00186056692568677	0.00157008278618327	0.00358241036510732	0.00511197663096397	0.472677595628415	0.0056824052071495	0.00372481517015633	0.00515463917525773	0.00481463649494463	0.00250806162665711	0.00329710587373306	0.137589433131535	0.0816235504014273	0.185024154589372	0.00408068089075434	0.857809330628803	0.00218605780908428	0.00273822562979189	0.0243710691823899	0.00518457071754459	0	0.00903614457831325	0.0208333333333333	0.482142857142857	0.01	0.0132450331125828	0.0859375	0	0	0	0	0	0	0.0119047619047619	0
VPS13D	1.19809069212411	1.048730436686	0.857550670853554	1.3387169000209	1.81925511197663	1.34790528233151	1.02045665874574	1.19577854280716	2.44105207507269	1.33810784785749	1.09279828018631	1.12455733300769	1.39020363236103	1.2850133809099	1.28985507246377	1.21942404103999	1.07545638945233	1.38256011658975	0.00930996714129244	0.0227987421383648	0.0151389464952302	0.0384615384615385	0.0210843373493976	0.0208333333333333	0.0535714285714286	0.01	0.00662251655629139	0.0234375	0.0121951219512195	0	0	0	0	0	0.0238095238095238	0
DHRS3	0.0286396181384248	0.00555433949874138	0.00556665715101342	0.0591097710242708	0.0247078870496592	0.162568306010929	0.240314082033268	0.0236751509678876	0.0489029870473169	0.0321376986037554	0.0347545682551057	0.0195384051776774	0.0671436433681893	0.324710080285459	0.172222222222222	0.0575958960009327	0.345841784989858	0.191401505950935	0.0372398685651698	0.238207547169811	0.0962256325176275	0.153846153846154	0.0993975903614458	0.145833333333333	0.178571428571429	0.22	0.0993377483443709	0.0546875	0.0609756097560976	0.05	0.153846153846154	0.142857142857143	0	0.0714285714285714	0.0714285714285714	0.2
C1orf158	0	0.000191528948232461	0.000142734798743934	0.00149267098546138	0.000243427458617332	0.000455373406193078	0.000413265833247236	0.000564365934872171	0.000528680941052075	0.000120365912373616	0.000716589036187746	0.000610575161802418	0	0	0.00072463768115942	0.0018654541214877	0	0.000242895312120476	0	0	0	0	0	0	0	0	0	0	0	0	0	0	0	0	0	0
LRRC38	0.00238663484486874	0.00180584436904892	0.00228375677990294	0.00403021166074574	0.236976630963973	0.00227686703096539	0.00237627854117161	0.00665951803149162	0.00528680941052075	0.0219065960519981	0.00429953421712648	0.00317499084137257	0.0330214639515685	0.02007136485281	0.0036231884057971	0.00501340795149819	0.00365111561866126	0.00291474374544571	0	0	0	0	0	0	0	0	0	0	0	0	0	0	0	0	0	0
PDPN	0.00835322195704057	0.00347488234650323	0.151869825863546	0.0192853091321611	0.0810613437195716	0.00500910746812386	0.0272755449943176	0.0507929341384954	0.0145387258789321	0.0146846413095811	0.0326048011465425	0.00915862742703627	0.0324711062190424	0.0383586083853702	0.129710144927536	0.0135245423807858	0.0807302231237323	0.00485790624240952	0.179627601314348	0.0856918238993711	0.0951887183741186	0.0769230769230769	0.0632530120481928	0.104166666666667	0.0178571428571429	0.04	0.0993377483443709	0.0078125	0.146341463414634	0.15	0.384615384615385	0.107142857142857	0	0.0535714285714286	0.0595238095238095	0.1
PRDM2	0.600238663484487	0.870499069716537	0.614758778190123	1.2568886765979	1.13802336903603	0.858378870673953	0.525364190515549	1.14998024719228	1.46761829236056	0.983750601829562	1.03654604084558	0.814995725973867	1.05283434232251	0.708742194469224	0.82487922705314	1.14212428588084	0.761257606490872	1.10468787952393	0.0739320920043812	0.080188679245283	0.069888013272501	0.0384615384615385	0.0813253012048193	0.125	0.0714285714285714	0.08	0.0794701986754967	0.109375	0.0609756097560976	0	0.153846153846154	0.0714285714285714	0	0.107142857142857	0.0952380952380952	0
KAZN	24.3389021479714	3.4391211557404	14.622609192121	6.90291667910559	31.1197663096397	2.23132969034608	2.93563384647174	8.2458942378238	14.4413164155432	21.3962445835339	29.7728412755285	22.6061790206374	11.9801871216291	5.54504906333631	10.2021739130435	9.43570012824997	1.82819472616633	38.9533641000729	0.0503833515881709	0.0455974842767296	0.0599336374948154	0.0384615384615385	0.072289156626506	0.0416666666666667	0	0.04	0.0397350993377483	0.046875	0.0609756097560976	0.1	0.153846153846154	0.107142857142857	0	0.214285714285714	0.0833333333333333	0
KAZN-AS1	0.0536992840095465	0.00279085038853015	0.00599486154724522	0.0328387616801505	0.0970058422590068	0.0063752276867031	0.00351275958260151	0.0262712342682996	0.0762622257467618	0.0405633124699085	0.0598351845216768	0.0527536939797289	0.0264171711612548	0.00892060660124889	0.00942028985507246	0.037192491547161	0.00141987829614604	0.0852562545542871	0	0	0	0	0	0	0	0	0	0	0	0	0	0	0	0	0	0
TMEM51-AS1	0.0107398568019093	0.00166903797745431	0.0363973736797031	0.00719467414992387	0.0715676728334956	0.0241347905282332	0.0614732926955264	0.010017495343981	0.0145387258789321	0.0252768415984593	0.0136151916875672	0.145316888508975	0.0181618051733627	0.0209634255129349	0.0410628019323672	0.0104931794333683	0.0152129817444219	0.0157881952878309	0.00273822562979189	0.000786163522012579	0.00145167980091248	0	0.00301204819277108	0	0	0	0	0	0	0	0	0	0	0	0	0
TMEM51	0.013126491646778	0.00380321768633031	0.0870682272337996	0.00949338746753441	0.225292112950341	0.339708561020036	0.126975927265213	0.0131497262825216	0.0128205128205128	0.0636735676456427	0.0193479039770692	0.204420564171449	0.0561364887176665	0.209634255129349	0.127536231884058	0.012708406202635	0.272210953346856	0.0194316249696381	0.0125958378970427	0.0377358490566038	0.0163832434674409	0	0.0271084337349398	0.0208333333333333	0.0892857142857143	0.02	0.0132450331125828	0.0625	0	0	0	0.0357142857142857	0	0.0535714285714286	0	0
C1orf195	0	0.000355696618146	0.00185555238367114	0.00208973937964594	0.00766796494644596	0.00546448087431694	0.00485587354065503	0.00121338675997517	0.00224689399947132	0.00288878189696678	0.000716589036187746	0.00439614116497741	0.000550357732526142	0.004014272970562	0.00314009661835749	0.00174886323889472	0.000811359026369168	0.000242895312120476	0	0	0	0	0	0	0	0	0	0	0	0	0	0	0	0	0	0
FHAD1	0.00835322195704057	0.00763379665097953	0.00884955752212389	0.0659163507179747	0.0239776046738072	0.0236794171220401	0.0164273168715776	0.0695581014729951	0.0978059740946339	0.033220991815118	0.0161232533142243	0.0374893149346685	0.0363236103467254	0.0223015165031222	0.0251207729468599	0.0971202051999534	0.0539553752535497	0.0233179499635657	0	0.000786163522012579	0.00165906262961427	0	0	0	0	0	0.00662251655629139	0	0	0	0	0	0	0	0	0
AL031283.2	0.00119331742243437	0.000437780453102769	0.000428204396231801	0.00767232886527152	0.00146056475170399	0.00728597449908925	0.00950511416468643	0.00612337039336306	0.0150674068199841	0.00409244102070294	0.00358294518093873	0.0014653803883258	0.00220143093010457	0.00535236396074933	0.00386473429951691	0.0155065873848665	0.00202839756592292	0.00340053436968667	0	0	0	0	0	0	0	0	0	0	0	0	0	0	0	0	0	0
AL031283.1	0	0.000547225566378461	0.000570939194975735	0.00241812699644744	0.00401655306718598	0.000455373406193078	0.000516582291559045	0.00434561769851572	0.0108379592915675	0.00674049109292248	0.00107488355428162	0.00134326535596532	0.00550357732526142	0.000892060660124889	0.00120772946859903	0.00897749795965955	0.000202839756592292	0.00388632499392762	0	0	0	0	0	0	0	0	0	0	0	0	0	0	0	0	0	0
EFHD2	0.0572792362768496	0.0310003283353398	0.0234085069940051	0.0950831417738902	0.0912852969814995	0.132058287795993	0.0441161276991425	0.357808002708956	0.350251123447	0.31259027443428	0.0748835542816195	0.0871901331053853	0.164556962025316	0.0896520963425513	0.0828502415458937	0.655940305468112	0.131034482758621	0.282973038620355	0.0240963855421687	0.0471698113207547	0.0327664869348818	0.0769230769230769	0.0331325301204819	0	0.160714285714286	0.05	0.0463576158940397	0.0859375	0	0	0.153846153846154	0.0714285714285714	0.142857142857143	0.0357142857142857	0.0476190476190476	0.1
CTRC	0	0.000246251504870308	0.000570939194975735	0.00167179150371675	0.00219084712755599	0.000910746812386157	0.000413265833247236	0.00124160505671878	0.00251123446999736	0.00324987963408763	0.00179147259046937	0.00207595555012822	0.00110071546505228	0.000446030330062444	0.00120772946859903	0.00163227235630174	0.00121703853955375	0.00412922030604809	0	0	0.0012442969722107	0	0	0	0	0	0	0	0	0	0	0	0	0	0	0
CELA2A	0.00119331742243437	5.47225566378461e-05	0.000142734798743934	0.00343314326656118	0.00279941577409932	0	0.000413265833247236	0.00194706247530899	0.00409727729315358	0.00180548868560424	0.00214976710856324	0.00207595555012822	0.00165107319757843	0.000446030330062444	0.000483091787439614	0.00384749912556838	0.000405679513184584	0.00315763905756619	0	0	0	0	0	0	0	0	0	0	0	0	0	0	0	0	0	0
CELA2B	0.00835322195704057	0.00268140527525446	0.00214102198115901	0.0396453413738544	0.0298198636806232	0.00409836065573771	0.00413265833247236	0.0215869970088605	0.0471847739888977	0.0245546461242176	0.0171981368685059	0.0236903162779338	0.0187121629058888	0.004014272970562	0.0070048309178744	0.0336947650693716	0.00202839756592292	0.0298761233908186	0	0.00314465408805031	0.000622148486105351	0	0	0	0	0	0	0	0	0	0	0	0	0	0	0
CASP9	0.0727923627684964	0.0513571194046186	0.051812731944048	0.114368450906051	0.122444011684518	0.040983606557377	0.107655749560905	0.0746938314803318	0.12609040444092	0.117356764564275	0.111071300609101	0.117474661130785	0.0809025866813429	0.0972346119536128	0.103864734299517	0.115075201119272	0.0484787018255578	0.133835316978382	0.0109529025191676	0.00707547169811321	0.00829531314807134	0	0.00903614457831325	0.0208333333333333	0	0.01	0.0132450331125828	0.015625	0	0	0	0	0	0	0	0
DNAJC16	0.225536992840095	0.184059319251395	0.132315158435627	0.351046362360808	0.293573515092502	0.188524590163934	0.138960636429383	0.287826626784807	0.374306106264869	0.278165623495426	0.23683267646005	0.244474294785688	0.2168409466153	0.115521855486173	0.233333333333333	0.294625160312464	0.125354969574037	0.324022346368715	0.0153340635268346	0.0220125786163522	0.0294483616756533	0	0.0210843373493976	0.0625	0.0178571428571429	0.01	0.0198675496688742	0.03125	0.0121951219512195	0.05	0.0769230769230769	0	0	0.107142857142857	0.0476190476190476	0.1
AL121992.3	0	0.000109445113275692	0	0.000358241036510732	0.00121713729308666	0	0.000309949374935427	0.00059258423161578	0.000396510705789056	0.000842561386615311	0	0.000488460129441934	0.000550357732526142	0	0.000483091787439614	0.000582954412964906	0.000202839756592292	0.000971581248481904	0	0	0	0	0	0	0	0	0	0	0	0	0	0	0	0	0	0
AGMAT	0.0155131264916468	0.00290029550180584	0.00214102198115901	0.0197629638475087	0.0323758519961052	0.00227686703096539	0.00371939249922513	0.0224335459111688	0.0322495374041766	0.0235917188252287	0.0132568971694733	0.0151422640127	0.0165107319757843	0.00312221231043711	0.0101449275362319	0.024600676227119	0.0188640973630832	0.0233179499635657	0.00109529025191676	0.00157232704402516	0.0062214848610535	0	0.00301204819277108	0	0	0	0	0	0	0	0	0	0	0	0	0
AL121992.1	0.0107398568019093	0.00221626354383277	0.00228375677990294	0.0176135176284443	0.0170399221032132	0.00546448087431694	0.00609567104039673	0.0122467407867261	0.0215437483478721	0.0160086663456909	0.0111071300609101	0.00928074245939675	0.00880572372041827	0.00446030330062444	0.00893719806763285	0.0176052232715402	0.0026369168356998	0.00947291717269857	0	0	0	0	0	0	0	0	0	0	0	0	0	0	0	0	0	0
DDI2	0.182577565632458	0.224909707781548	0.132315158435627	0.257694718930053	0.321445959104187	0.169398907103825	0.123979749974171	0.254726564704554	0.324610097805974	0.308016369764083	0.232533142242924	0.213945536695567	0.221794166208035	0.150312221231044	0.288888888888889	0.308266293575842	0.195131845841785	0.278358027690066	0.0301204819277108	0.035377358490566	0.0317295727913729	0.0384615384615385	0.0180722891566265	0.0416666666666667	0.0535714285714286	0.04	0.0198675496688742	0.1015625	0.0487804878048781	0.05	0.0769230769230769	0.0714285714285714	0	0.0178571428571429	0.0357142857142857	0.2
AL121992.2	0	0	0	0	0.000121713729308666	0	0	2.82182967436086e-05	0.000264340470526038	0.000240731824747232	0	0.000122115032360484	0	0	0	0	0	0	0	0	0	0	0	0	0	0	0	0	0	0	0	0	0	0	0	0
PLEKHM2	0.244630071599045	0.137298894604356	0.200542392235227	0.316356688658686	0.348831548198637	0.256830601092896	0.260150842029135	0.361307071505164	0.375495638382236	0.368680789600385	0.304550340379792	0.264256930028086	0.222894881673088	0.231043710972346	0.317149758454106	0.340678558936691	0.302434077079108	0.331309205732329	0.0553121577217963	0.0707547169811321	0.0570302778929905	0.0769230769230769	0.0331325301204819	0.0625	0.0714285714285714	0.11	0.0596026490066225	0.0859375	0.0853658536585366	0.1	0.153846153846154	0	0	0.125	0.0714285714285714	0
AL450998.3	0.00596658711217184	0.00257196016197877	0.00157008278618327	0.0091649998507329	0.00912852969814995	0.00409836065573771	0.00361607604091332	0.00914272814492917	0.0155960877610362	0.00818488204140587	0.00752418487997134	0.00610575161802418	0.00330214639515685	0.00223015165031222	0.00748792270531401	0.0109595429637402	0.0026369168356998	0.00704396405149381	0	0	0	0	0	0	0	0	0	0	0	0	0	0	0	0	0	0
SLC25A34	0.0286396181384248	0.00547225566378461	0.0171281758492721	0.0470788428814521	0.0436952288218111	0.00956284153005465	0.0258291145779523	0.0360065466448445	0.0672746497488765	0.0423688011555128	0.0243640272303834	0.0245451215044572	0.0253164556962025	0.00847457627118644	0.0246376811594203	0.0459368077416346	0.0127789046653144	0.0308477046393005	0.000547645125958379	0.00393081761006289	0.00103691414350892	0	0	0	0	0	0	0	0	0	0	0	0	0	0	0
SLC25A34-AS1	0.00238663484486874	0.000437780453102769	0.00157008278618327	0.00444815953667493	0.00596397273612463	0.00364298724954463	0.000723215208182664	0.00414808962131046	0.00700502246893999	0.00361097737120847	0.00286635614475099	0.00378556600317499	0.00330214639515685	0.00178412132024978	0.00193236714975845	0.00524658971668416	0.00162271805273834	0.00485790624240952	0	0	0	0	0	0	0	0	0	0	0	0	0	0	0	0	0	0
FBLIM1	0.0286396181384248	0.004624056035898	0.0219811590065658	0.00823954383974684	0.107960077896787	0.0414389799635701	0.00165306333298895	0.00685704610869688	0.0103092783505155	0.119041887337506	0.0720171981368685	0.0324825986078886	0.0341221794166208	0.0539696699375558	0.0176328502415459	0.037309082429754	0.00365111561866126	0.0716541170755404	0.0339539978094195	0.190251572327044	0.0734135213604314	0.0384615384615385	0.0542168674698795	0.104166666666667	0.107142857142857	0.18	0.0529801324503311	0.1953125	0.0487804878048781	0	0	0.0357142857142857	0.142857142857143	0.125	0.119047619047619	0
UQCRHL	0.0334128878281623	0.018496224143592	0.0208392806166143	0.0589306505060155	0.0799659201557936	0.0236794171220401	0.0323380514515962	0.0831028839099272	0.056304520222046	0.0558497833413577	0.0404872805446077	0.0427402613261693	0.0451293340671436	0.0165031222123104	0.0340579710144928	0.0493179433368311	0.0172413793103448	0.0519795967937819	0.0219058050383352	0.014937106918239	0.0228121111571962	0	0.0150602409638554	0	0.0357142857142857	0.03	0.0198675496688742	0.0078125	0.024390243902439	0.05	0	0.0357142857142857	0	0	0.0238095238095238	0
AL450998.2	0.035799522673031	0.0503994746634563	0.0455324007993149	0.0634982237215273	0.0708373904576436	0.0537340619307832	0.0584771154044839	0.0444720356679271	0.0670103092783505	0.0492296581608089	0.0469365818702974	0.0501892783001587	0.0511832691249312	0.0236396074933095	0.0722222222222222	0.0616765768916871	0.0354969574036511	0.0677677920816128	0.0399780941949617	0.0408805031446541	0.050808793031937	0	0.0813253012048193	0.125	0	0.03	0.0728476821192053	0.03125	0.0365853658536585	0	0	0.0357142857142857	0	0.0892857142857143	0.0714285714285714	0
SPEN	0.575178997613365	0.649255773229725	0.436197544961462	0.470221213840045	0.652507302823759	0.912112932604736	0.67961566277508	0.476437722219087	0.483214380121597	0.628550794415022	0.647796488713723	0.733789229454146	0.570720968629609	0.597680642283675	0.804347826086957	0.492246706307567	0.58498985801217	0.741559387903813	0.0651697699890471	0.10377358490566	0.100165906262961	0.307692307692308	0.108433734939759	0.125	0.0892857142857143	0.08	0.105960264900662	0.125	0.0365853658536585	0.15	0.307692307692308	0.107142857142857	0	0.107142857142857	0.166666666666667	0.1
ZBTB17	0.0883054892601432	0.119431979862099	0.0780759349129318	0.0981281905842314	0.100778967867575	0.11976320582878	0.0586837483211076	0.0704610869687906	0.110229976209358	0.0777563793933558	0.0759584378359011	0.0887776285260716	0.0792515134837644	0.0405887600356824	0.12536231884058	0.0954879328436516	0.0399594320486815	0.0847704639300462	0.02026286966046	0.0180817610062893	0.0211530485275819	0	0.0301204819277108	0.0208333333333333	0	0.03	0.0264900662251656	0.015625	0.0365853658536585	0	0.230769230769231	0.0714285714285714	0	0.0535714285714286	0.0238095238095238	0
SRARP	0.00119331742243437	0.001067089854438	0.000856408792463603	0.000865749171567603	0.000730282375851996	0.584244080145719	0.00144643041636533	0.00183418928833456	0.000925191646841131	0.000842561386615311	0.00214976710856324	0.000854805226523385	0.0066042927903137	0.00981266726137377	0.00193236714975845	0.000699545295557887	0.00162271805273834	0.000728685936361428	0	0	0	0	0	0	0	0	0	0	0	0	0	0	0	0	0	0
HSPB7	0	0.000930283462843384	0.000285469597487868	0.000835895751858375	0.000243427458617332	0.00774134790528233	0.00134311395805352	0.00380947006038716	0.000925191646841131	0.000722195474241695	0.000716589036187746	0.00634998168274515	0.000550357732526142	0.00758251561106155	0.00603864734299517	0.000699545295557887	0.000202839756592292	0.000242895312120476	0.00766703176341731	0.0290880503144654	0.00767316466196599	0.0384615384615385	0.00602409638554217	0.0208333333333333	0	0.02	0.0132450331125828	0	0	0	0.384615384615385	0	0	0	0	0
CLCNKA	0	0.000164167669913538	0.000285469597487868	0.000417947875929188	0.00255598831548199	0.000910746812386157	0.0011364810414299	0.000225746373948868	0	0.000722195474241695	0.000358294518093873	0.000732690194162902	0	0	0.00193236714975845	0.000233181765185962	0.000202839756592292	0.000728685936361428	0	0	0	0	0	0	0	0	0	0	0	0	0	0	0	0	0	0
CLCNKB	0	5.47225566378461e-05	0	0.000119413678836911	0.000730282375851996	0	0.000516582291559045	0.000338619560923303	0	0.000962927298988926	0.000716589036187746	0.00122115032360484	0	0	0.000483091787439613	0.000699545295557887	0	0	0.000547645125958379	0.000786163522012579	0.0012442969722107	0	0.00301204819277108	0.0208333333333333	0	0	0	0	0	0	0	0	0	0	0	0
FAM131C	0.0477326968973747	0.0161431542081646	0.00542392235226948	0.00841866435800221	0.181718597857838	0.00182149362477231	0.0217997727037917	0.0227439471753485	0.0105736188210415	0.0664419836302359	0.0308133285560731	0.119794846745634	0.0418271876719868	0.00535236396074933	0.0326086956521739	0.018421359449691	0.00344827586206897	0.0247753218362886	0.0208105147864184	0.00471698113207547	0.0136872666943177	0.0384615384615385	0.0180722891566265	0.0208333333333333	0.0357142857142857	0	0.00662251655629139	0.0234375	0.024390243902439	0.05	0	0	0	0	0.0238095238095238	0
EPHA2	0.00119331742243437	0.000601948123016307	0.00185555238367114	0.00101501627011374	0.00279941577409932	0.0992714025500911	0.0161173674966422	0.000705457418590214	0.000528680941052075	0.00108329321136254	0.000358294518093873	0.00341922090609354	0.00220143093010457	0.036128456735058	0.0183574879227053	0.000816136178150869	0.00425963488843813	0.000971581248481904	0.00602409638554217	0.0157232704402516	0.0184570717544587	0.0769230769230769	0.0150602409638554	0.0625	0.0178571428571429	0	0.0198675496688742	0.09375	0.0121951219512195	0	0	0	0	0.0178571428571429	0.0357142857142857	0
AL451042.1	0	2.73612783189231e-05	0.000142734798743934	2.98534197092277e-05	0	0.00409836065573771	0.000619898749870854	2.82182967436086e-05	0	0.000120365912373616	0.000358294518093873	0.000122115032360484	0	0.004014272970562	0.00144927536231884	0	0.00567951318458418	0	0	0	0	0	0	0	0	0	0	0	0	0	0	0	0	0	0	0
ARHGEF19	0	0.000273612783189231	0.00913502711961176	0.000358241036510732	0.000486854917234664	0.0236794171220401	0.00557908874883769	0.000338619560923303	0.000264340470526038	0.00132402503610977	0.00107488355428162	0.000854805226523385	0.00275178866263071	0.00267618198037467	0.00483091787439614	0.00104931794333683	0.00425963488843813	0.00218605780908428	0.00602409638554217	0.0133647798742138	0.00829531314807134	0	0.00903614457831325	0.0208333333333333	0.0357142857142857	0	0.00662251655629139	0.015625	0	0	0	0	0	0	0	0
CPLANE2	0.00715990453460621	0.000930283462843384	0.00242649157864687	0.00594083052213631	0.00559883154819864	0.00409836065573771	0.00206632916623618	0.00465601896269541	0.00660851176315094	0.00722195474241695	0.0053744177714081	0.00512883135914031	0.00330214639515685	0.00178412132024978	0.00338164251207729	0.00687886207298589	0.00223123732251521	0.00534369686665047	0.00109529025191676	0.000786163522012579	0.00228121111571962	0	0	0	0.0178571428571429	0	0	0	0	0	0	0	0	0	0	0
FBXO42	0.602625298329356	0.420406041370253	0.492435055666572	0.662656357285727	0.725900681596884	0.504098360655738	0.533112924888935	0.485270049099836	0.740285487708168	0.668993740972557	0.720171981368685	0.732812309195262	0.567969179966978	0.565120428189117	0.641545893719807	0.769849597761455	0.465720081135903	0.790138450327909	0.0197152245345016	0.0267295597484277	0.0350476980506014	0.0384615384615385	0.0391566265060241	0.125	0.0357142857142857	0.06	0.0264900662251656	0.03125	0.0853658536585366	0	0	0	0.142857142857143	0.0178571428571429	0.0595238095238095	0
SZRD1	0.0739856801909308	0.0644905329977016	0.0762203825292606	0.118129981789414	0.123782862706913	0.211748633879781	0.0851327616489307	0.0848806366047745	0.129262490087232	0.104116514203178	0.100322465066284	0.0954939553058982	0.0842047330764997	0.0700267618198037	0.135265700483092	0.123469744665967	0.072210953346856	0.116589749817829	0.0969331872946331	0.0872641509433962	0.090004147656574	0.115384615384615	0.0753012048192771	0.229166666666667	0.107142857142857	0.04	0.0993377483443709	0.109375	0.0609756097560976	0.15	0	0.0714285714285714	0.142857142857143	0.160714285714286	0.0357142857142857	0.1
SPATA21	0.0155131264916468	0.00875560906205538	0.0097059663145875	0.0303907812639938	0.0290895813047712	0.011384335154827	0.0111581774976754	0.0182854562898583	0.0346286016389109	0.0170919595570534	0.016839842350412	0.0218585907925266	0.0176114474408365	0.00892060660124889	0.0222222222222222	0.0322956744782558	0.00730223123732252	0.0216176827787224	0.00164293537787514	0.000786163522012579	0.00103691414350892	0	0	0	0	0	0.0132450331125828	0	0	0	0	0	0	0	0	0
NECAP2	0.0739856801909308	0.0372660610703732	0.053953753925207	0.0820969042003762	0.0990749756572541	0.112932604735883	0.0433929124909598	0.0577064168406795	0.100581549035157	0.0714973519499278	0.0738086707273379	0.0794968860666748	0.0671436433681893	0.0307760927743087	0.0690821256038647	0.0877929345925149	0.0525354969574037	0.0852562545542871	0.047645125958379	0.0636792452830189	0.0591041061800083	0.0769230769230769	0.0572289156626506	0.0416666666666667	0.0892857142857143	0.02	0.033112582781457	0.15625	0.0731707317073171	0.05	0.0769230769230769	0.0357142857142857	0	0.142857142857143	0.0595238095238095	0.3
LINC01772	0.0155131264916468	0.00965853124657984	0.0101341707108193	0.0289279636982416	0.0234907497565725	0.0159380692167577	0.00888521541481558	0.0187651673344997	0.035289452815226	0.0202214732787675	0.0186313149408814	0.022469165954329	0.0143093010456797	0.008028545941124	0.0166666666666667	0.0325288562434418	0.00993914807302231	0.0235608452756862	0.00109529025191676	0.000786163522012579	0.00269597677312319	0	0.00602409638554217	0.0208333333333333	0	0.01	0	0	0	0	0	0	0	0	0.0119047619047619	0
AL137802.2	0.0119331742243437	0.00473350114917369	0.00471024835854981	0.0134937457085709	0.0150925024342746	0.00318761384335155	0.00413265833247236	0.0108076076528021	0.0126883425852498	0.0108329321136254	0.0100322465066284	0.0156307241421419	0.011557512383049	0.00178412132024978	0.00748792270531401	0.0109595429637402	0.0024340770791075	0.0170026718484333	0.00438116100766703	0.00157232704402516	0.0037328909166321	0	0	0	0	0	0	0.015625	0	0	0	0	0	0.0178571428571429	0	0
NBPF1	0.22673031026253	0.163538360512203	0.275906365972024	0.196913156402066	0.328992210321324	0.180327868852459	0.161483624341358	0.119702014786387	0.181734073486651	0.336783822821377	0.285202436402723	0.30565392599829	0.181067694001101	0.133809099018733	0.24951690821256	0.268975166142008	0.154361054766734	0.256740344911343	0.0147864184008762	0.0188679245283019	0.0165906262961427	0.0769230769230769	0.0180722891566265	0	0.0357142857142857	0	0.033112582781457	0.0234375	0.0121951219512195	0	0	0.0357142857142857	0	0.0714285714285714	0.0119047619047619	0
CROCC	0.346062052505967	0.172075079347707	0.20282614901513	0.335104636236081	0.341407010710808	0.17304189435337	0.144746358094845	0.252017608217168	0.344171292624901	0.387217140105922	0.585094948047295	0.509586030040298	0.283984589983489	0.174397859054416	0.252657004830918	0.336831059811123	0.234888438133874	0.276900655817343	0.0120481927710843	0.0251572327044025	0.0180423060970552	0	0.0120481927710843	0.0208333333333333	0.0178571428571429	0.02	0.0198675496688742	0	0	0.05	0.153846153846154	0	0	0	0.0357142857142857	0.1
BX284668.5	0.00835322195704057	0.00188792820400569	0.00613759634598915	0.00895602591276831	0.00620740019474197	0.0209471766848816	0.00330612666597789	0.00812686946215926	0.0109701295268306	0.00601829561868079	0.00214976710856324	0.00586152155330321	0.00715465052283985	0.00356824264049955	0.00652173913043478	0.00804477089891571	0.00750507099391481	0.00777264998785523	0.0175246440306681	0.00943396226415094	0.0118208212360017	0	0.0301204819277108	0.0208333333333333	0	0.04	0.00662251655629139	0.0078125	0	0	0	0	0	0	0	0
BX284668.6	0.0035799522673031	0.000848199627886615	0.00171281758492721	0.00382123772278114	0.00620740019474197	0.00273224043715847	0.00247959499948342	0.00282182967436086	0.00356859635210151	0.00421280693307655	0.0053744177714081	0.00415191110025644	0.00275178866263071	0	0.00386473429951691	0.00326454471260347	0.00101419878296146	0.00461501093028905	0.00602409638554217	0.00550314465408805	0.00788054749066777	0.0384615384615385	0.00301204819277108	0	0	0	0	0.0078125	0.0121951219512195	0	0	0	0.142857142857143	0	0	0
AL049569.1	0.0620525059665871	0.00930283462843384	0.0119897230944904	0.12795175687375	0.143500486854917	0.0127504553734062	0.0130178737472879	0.081240476324849	0.143933386201427	0.102792489167068	0.0741669652454317	0.111735254609842	0.0610897083104018	0.024085637823372	0.0297101449275362	0.142823831176402	0.0077079107505071	0.0942433811027447	0	0	0	0	0	0	0	0	0	0	0	0	0	0	0	0	0	0
ATP13A2	0.394988066825776	0.11636751669038	0.136597202397945	0.410603934680718	0.668573515092502	0.178506375227687	0.16107035850811	0.509481347705853	0.436161776367962	0.558016369764083	0.439627373701182	0.553303211625351	0.356081452944414	0.104371097234612	0.176570048309179	0.51230033811356	0.124543610547667	0.518338596065096	0.0350492880613363	0.0102201257861635	0.0186644545831605	0	0.0271084337349398	0.0416666666666667	0.0714285714285714	0.01	0.0198675496688742	0.0859375	0.024390243902439	0.05	0	0.0357142857142857	0	0.0357142857142857	0.0119047619047619	0
SDHB	0.178997613365155	0.135027908503885	0.150014273479874	0.264232617846374	0.394230769230769	0.164389799635701	0.166339497882013	0.182882781195327	0.258260639703939	0.244222436206066	0.182013615191688	0.221516668701917	0.18547055586131	0.118198037466548	0.223913043478261	0.242742217558587	0.112576064908722	0.256011658974982	0.0848849945235487	0.0754716981132075	0.0835752799668188	0	0.072289156626506	0.0833333333333333	0.125	0.08	0.0794701986754967	0.109375	0.0609756097560976	0.15	0.0769230769230769	0.214285714285714	0	0.0892857142857143	0.0714285714285714	0.1
PADI2	0.125298329355609	0.572042245813724	0.103339994290608	0.0280323611069648	0.0231256085686465	0.0459927140255009	0.364190515549127	0.0377278627462046	0.020882897171557	0.0327395281656235	0.0236474381941956	0.0399316155818781	0.166758392955421	0.0414808206958073	0.609178743961353	0.0402238544945785	0.668965517241379	0.0262326937090114	0.00328587075575027	0.00157232704402516	0.000622148486105351	0	0	0	0	0	0.00662251655629139	0	0	0	0	0	0	0	0	0
PADI1	0	0.000164167669913538	0	0.000358241036510732	0.000486854917234664	0	0.000103316458311809	0.000225746373948868	0.000396510705789056	0.000120365912373616	0	0.000244230064720967	0	0	0.00169082125603865	0.000466363530371925	0.00547667342799189	0	0	0	0	0	0	0	0	0	0	0	0	0	0	0	0	0	0	0
PADI3	0	0.000410419174783846	0.000142734798743934	0.00131355046720602	0.00158227848101266	0	0.000206632916623618	0.000818330605564648	0.000660851176315094	0.000722195474241695	0.00107488355428162	0.000854805226523385	0.000550357732526142	0.000892060660124888	0.00144927536231884	0.000699545295557887	0.000202839756592292	0.00194316249696381	0	0	0	0	0	0	0	0	0	0	0	0	0	0	0	0	0	0
PADI4	0.0035799522673031	0.00229834737878954	0.00256922637739081	0.0472878168194167	0.0060856864654333	0.00409836065573771	0.00371939249922513	0.0170720695298832	0.0154639175257732	0.00373134328358209	0.00501612325331422	0.00610575161802418	0.0126582278481013	0.00535236396074933	0.00217391304347826	0.00827795266410167	0.00141987829614604	0.00485790624240952	0	0	0	0	0	0	0	0	0	0	0	0	0	0	0	0	0	0
PADI6	0	0.000355696618146	0.000285469597487868	0.00149267098546138	0.000973709834469328	0	0.000206632916623618	0.00101585868276991	0.00105736188210415	0.000842561386615311	0.00143317807237549	0.000732690194162902	0	0.000446030330062444	0.000241545893719807	0.00093272706074385	0.000608519269776876	0.00218605780908428	0	0	0	0	0	0	0	0	0	0	0	0	0	0	0	0	0	0
RCC2	0.0369928400954654	0.0686768085804969	0.163003140165572	0.139355763202675	0.0536757546251217	0.110200364298725	0.0783138754003513	0.116372255770642	0.084588950568332	0.0557294174289841	0.0541024722321748	0.0653315423128587	0.0825536598789213	0.0539696699375558	0.179951690821256	0.086743616649178	0.252129817444219	0.0641243623998057	0.088170865279299	0.0518867924528302	0.0796350062214849	0	0.0993975903614458	0.0416666666666667	0.0357142857142857	0.07	0.0728476821192053	0.0625	0.0487804878048781	0.15	0.153846153846154	0	0	0.0357142857142857	0.202380952380952	0.2
ARHGEF10L	0.0429594272076372	0.0653113713472693	0.224664573222952	0.162133922440816	0.444133398247322	0.0469034608378871	0.723111891724352	0.144393024437045	0.146048109965636	0.267573423206548	0.0419204586169832	0.215533032116254	0.182168409466153	0.190008920606601	0.553623188405797	0.264311530838288	0.322515212981744	0.192615982511538	0.0109529025191676	0.0125786163522013	0.0138946495230195	0	0.0180722891566265	0	0.0178571428571429	0.04	0.0132450331125828	0.0390625	0.0365853658536585	0	0	0	0	0.0357142857142857	0.0119047619047619	0
AL136529.1	0	0.000273612783189231	0.000142734798743934	0.00155237782487984	0.00146056475170399	0	0.000413265833247236	0.000564365934872171	0.000528680941052075	0.00144439094848339	0.00143317807237549	0.000976920258883869	0.000550357732526142	0	0.00120772946859903	0.000466363530371925	0	0.000971581248481904	0	0	0	0	0	0	0	0	0	0	0	0	0	0	0	0	0	0
ACTL8	0.00119331742243437	0.000273612783189231	0.000142734798743934	0.00137325730662447	0.000486854917234664	0	0.000309949374935427	0.00214459055251425	0.00132170235263019	0.000601829561868079	0.000358294518093873	0.000976920258883869	0.00220143093010457	0.000446030330062444	0.000241545893719807	0.00256499941704559	0.000202839756592292	0.00121447656060238	0	0	0	0	0	0	0	0	0	0	0	0	0	0	0	0	0	0
AL357509.1	0	0.000465141731421692	0	0.00426903901841956	0.00121713729308666	0.000910746812386156	0.000103316458311809	0.00101585868276991	0.00330425588157547	0.00108329321136254	0.00107488355428162	0.000732690194162902	0.00330214639515685	0	0.00072463768115942	0.0387081730208698	0.000811359026369168	0.000242895312120476	0	0	0	0	0	0	0	0	0	0	0	0	0	0	0	0	0	0
LINC01654	0.00119331742243437	0.000930283462843384	0.000428204396231801	0.00465713347463952	0.00121713729308666	0	0.000413265833247236	0.00172131610136012	0.00449378799894264	0.00180548868560424	0.000716589036187746	0.000732690194162902	0.00110071546505228	0	0.00072463768115942	0.0304302203567681	0.000405679513184584	0.000971581248481904	0	0	0	0	0	0	0	0	0	0	0	0	0	0	0	0	0	0
IGSF21	0.502386634844869	0.185865163620444	1.38923779617471	1.2403797354987	0.452896786757546	0.164389799635701	0.188035954127493	0.625176364354648	2.13560666137986	0.231945113143958	0.0756001433178072	0.684821101477592	0.598789212988442	0.200267618198037	0.756763285024155	1.50355602191909	1.69087221095335	0.101044449842118	0.0109529025191676	0.000786163522012579	0.000829531314807134	0	0.00903614457831325	0	0	0	0	0	0	0	0	0	0	0	0	0
IGSF21-AS1	0.00596658711217184	0.000300974061508154	0.00371110476734228	0.0118816610442726	0.00401655306718598	0.00227686703096539	0.000413265833247236	0.00536147638128563	0.0237906423473434	0.00132402503610977	0.000358294518093873	0.00586152155330321	0.00495321959273528	0.000892060660124888	0.00434782608695652	0.0155065873848665	0.00324543610547667	0.000728685936361428	0	0	0	0	0	0	0	0	0	0	0	0	0	0	0	0	0	0
AL591896.1	0.00238663484486874	0	0.00314016557236654	0.00408991850016419	0.00304284323271665	0	0	0.00160844291438569	0.00660851176315094	0.00144439094848339	0.00107488355428162	0.00280864574429112	0.000550357732526142	0	0.00072463768115942	0.00384749912556838	0	0	0	0	0	0	0	0	0	0	0	0	0	0	0	0	0	0	0	0
PAX7	0.0214797136038186	0.00186056692568677	0.00185555238367114	0.0144490551392662	0.0068159688412853	0.00591985428051002	0.00216964562454799	0.0261865793780687	0.0116309807031457	0.00445353875782378	0.00716589036187746	0.0147759189156185	0.0104567969179967	0.00178412132024978	0.00483091787439614	0.012708406202635	0.00202839756592292	0.00704396405149381	0.00109529025191676	0.000786163522012579	0.00186644545831605	0	0.00602409638554217	0	0	0	0	0	0.0121951219512195	0	0	0	0	0	0.0238095238095238	0
AL080251.1	0	0.000355696618146	0.00157008278618327	0.000955309430695286	0.00109542356377799	0	0.00382270895753694	0.000649020825102997	0.000660851176315094	0.000601829561868079	0.000358294518093873	0.00109903529124435	0	0.000446030330062444	0.00265700483091787	0.000466363530371925	0.000811359026369168	0.000971581248481904	0	0	0	0	0	0	0	0	0	0	0	0	0	0	0	0	0	0
IFFO2	0.045346062052506	0.0378406479150706	0.0962032543534114	0.0771710899483536	0.112098344693281	0.0273224043715847	0.147019320177704	0.0470681189683391	0.0717684377478192	0.0736639383726529	0.0401289860265138	0.0702161436072781	0.073747936158503	0.02007136485281	0.128985507246377	0.0775329369243325	0.0107505070993915	0.0330337624483847	0.00547645125958379	0.0133647798742138	0.0049771878888428	0	0.00602409638554217	0	0	0.01	0.00662251655629139	0.0390625	0	0	0	0	0	0	0.0119047619047619	0
UBR4	0.560859188544153	0.344286965087009	0.370539537539252	0.575305251216527	0.711295034079844	0.561020036429873	0.620105382787478	0.560584683108528	0.697858842188739	0.711121810303322	0.616624865639556	0.620588594455978	0.544303797468354	0.554415700267618	0.638888888888889	0.527223971085461	0.371805273833671	0.919601651688122	0.052026286966046	0.0573899371069182	0.0551638324346744	0.115384615384615	0.0481927710843374	0.104166666666667	0.0714285714285714	0.07	0.0662251655629139	0.1171875	0.0853658536585366	0	0	0	0	0.0357142857142857	0.0714285714285714	0.1
AL035413.1	0.200477326968974	0.164058224800263	0.162717670568085	0.156670746634027	0.171859785783836	0.10200364298725	0.123979749974171	0.11752920593713	0.165477134549299	0.142031776600867	0.15908276603368	0.174013921113689	0.117776554760594	0.0896520963425513	0.229227053140097	0.162527690334616	0.0825557809330629	0.197959679378188	0.00438116100766703	0.00628930817610063	0.00684363334715886	0.0384615384615385	0.0120481927710843	0	0.0178571428571429	0	0	0	0	0	0	0	0.142857142857143	0	0	0
EMC1	0.124105011933174	0.0569388201816789	0.0687981729945761	0.163178792130639	0.166747809152872	0.0632969034608379	0.0675689637359231	0.142135560697556	0.1751255617235	0.147688974482427	0.177355786456467	0.156917816583221	0.100715465052284	0.0504014272970562	0.101207729468599	0.164509735338697	0.0533468559837728	0.192858877823658	0.0240963855421687	0.0377358490566038	0.0294483616756533	0.0769230769230769	0.0331325301204819	0.0208333333333333	0.0357142857142857	0.03	0.0264900662251656	0.03125	0.024390243902439	0.05	0.0769230769230769	0	0.142857142857143	0.0357142857142857	0.0833333333333333	0.2
MRTO4	0.0966587112171838	0.0283736456167232	0.0395375392520697	0.145117473206556	0.101630963972736	0.0478142076502732	0.0517615456142163	0.119165867148259	0.135077980438805	0.0971352912855079	0.107488355428162	0.0943949200146538	0.0726472206934507	0.032114183764496	0.0565217391304348	0.127200652908943	0.0286004056795132	0.118290017002672	0.119386637458927	0.0644654088050314	0.104313562836997	0.0769230769230769	0.105421686746988	0.104166666666667	0.125	0.03	0.139072847682119	0.046875	0.109756097560976	0.1	0.153846153846154	0.25	0	0.142857142857143	0.0952380952380952	0.1
AKR7A3	0.0119331742243437	0.003201269563314	0.00371110476734228	0.0106576708361943	0.0114410905550146	0.00136612021857923	0.0079553672900093	0.00553078616174728	0.00978059740946339	0.0116754935002407	0.00859906843425296	0.00781536207107095	0.00440286186020914	0.00446030330062444	0.00603864734299517	0.0100268159029964	0.00182555780933063	0.00850133592421666	0.00164293537787514	0	0.00145167980091248	0	0.00301204819277108	0	0	0	0	0	0	0	0	0	0	0	0	0
AKR7A2	0.0704057279236277	0.0322042245813724	0.0362546388809592	0.0867241842553064	0.0858081791626095	0.069672131147541	0.0512449633226573	0.0623624358033749	0.0934443563309543	0.08521906596052	0.0845575062701541	0.0713151788985224	0.0572372041827188	0.0285459411239964	0.0531400966183575	0.074618164859508	0.0257606490872211	0.0733543842603838	0.123767798466594	0.154874213836478	0.129821650767316	0.0769230769230769	0.150602409638554	0.104166666666667	0.125	0.16	0.158940397350993	0.1640625	0.121951219512195	0.1	0.153846153846154	0.142857142857143	0.142857142857143	0.0714285714285714	0.178571428571429	0.2
PQLC2	0.0405727923627685	0.0208219328007004	0.0185555238367114	0.0461832402901752	0.0565968841285297	0.0314207650273224	0.029238557702242	0.0397877984084881	0.0463917525773196	0.0487481945113144	0.0490863489788606	0.0429844913908902	0.0418271876719868	0.0182872435325602	0.0417874396135266	0.0466363530371925	0.018052738336714	0.0514938061695409	0.0104052573932092	0.0188679245283019	0.0157610949813355	0	0.00602409638554217	0.0416666666666667	0.0178571428571429	0.02	0.00662251655629139	0.03125	0.0121951219512195	0.05	0	0	0	0	0.0238095238095238	0.1
CAPZB	0.755369928400955	0.530316296377367	0.48187268055952	0.627100934412037	0.787609542356378	0.836520947176685	0.591693356751731	0.563152548112196	0.588818398096749	0.845450168512277	0.776065926191329	0.80815728416168	0.760594386351128	1.23371989295272	1.08743961352657	0.654308033111811	2.82190669371197	0.838960408064124	0.340087623220153	0.263364779874214	0.239319784321858	0.307692307692308	0.22289156626506	0.229166666666667	0.285714285714286	0.18	0.258278145695364	0.3203125	0.317073170731707	0.3	0.307692307692308	0.321428571428571	0.142857142857143	0.196428571428571	0.226190476190476	0.3
AL031727.2	0.00119331742243437	0.00216154098719492	0.00299743077362261	0.00211959279935517	0.00219084712755599	0.000455373406193078	0.0111581774976754	0.00104407697951352	0.00330425588157547	0.000842561386615311	0.00107488355428162	0.00122115032360484	0.00220143093010457	0.00178412132024978	0.00869565217391304	0.00116590882592981	0.00141987829614604	0.00218605780908428	0	0	0	0	0	0	0	0	0	0	0	0	0	0	0	0	0	0
NBL1	0.168257756563246	0.0555707562657327	0.0362546388809592	0.162014508761979	0.205817916260954	0.426684881602914	0.0755243310259324	0.349850443027259	0.268702088289717	0.244583533943187	0.301325689716947	0.433142019782635	0.158503026967529	0.171275646743979	0.0727053140096618	0.249854261396759	0.0827586206896552	0.214962351226621	0.0125958378970427	0.135220125786164	0.0211530485275819	0	0.0240963855421687	0.0625	0.0357142857142857	0.12	0.0264900662251656	0.0234375	0.0365853658536585	0.05	0.0769230769230769	0.0714285714285714	0	0	0	0
HTR6	0	0.000410419174783846	0.000999143591207536	0.0103889900588112	0.00438169425511198	0.000455373406193078	0.000929848124806282	0.00454314577572098	0.0111022997620936	0.00505536831969186	0.00429953421712648	0.00500671632677983	0.00770500825536599	0	0.00193236714975845	0.00617931677742801	0.000811359026369168	0.00194316249696381	0	0	0	0	0	0	0	0	0	0	0	0	0	0	0	0	0	0
TMCO4	0.00954653937947494	0.00394002407792492	0.0155580930630888	0.0335552437531719	0.119157740993184	0.0596539162112933	0.0720115714433309	0.0172413793103448	0.0367433254031192	0.0844968704862783	0.0118237190970978	0.0177066796922701	0.0599889928453495	0.0816235504014273	0.0835748792270531	0.0233181765185962	0.126166328600406	0.0116589749817829	0.00109529025191676	0.0110062893081761	0.0049771878888428	0	0.00301204819277108	0.0208333333333333	0	0	0	0.0078125	0	0	0	0	0	0	0	0
OTUD3	0.178997613365155	0.0747510123672978	0.100342563516985	0.31426694927904	0.268135345666991	0.0819672131147541	0.0880256224816613	0.198007788249901	0.539915411049432	0.238926336061627	0.201003224650663	0.260959824154353	0.155751238304898	0.0758251561106155	0.150966183574879	0.268042439081264	0.0578093306288032	0.231965023075055	0.0219058050383352	0.0212264150943396	0.0213604313562837	0	0.0331325301204819	0.0416666666666667	0	0.03	0.0198675496688742	0.03125	0.024390243902439	0	0	0	0	0.0357142857142857	0.0238095238095238	0
PLA2G5	0.00119331742243437	0.00117653496771369	0.00142734798743934	0.0063587783980655	0.00292112950340798	0.00455373406193078	0.131005269139374	0.00270895648738642	0.0113666402326196	0.00276841598459316	0.00143317807237549	0.00232018561484919	0.00330214639515685	0.0129348795718109	0.0777777777777778	0.00501340795149819	0.00141987829614604	0.00242895312120476	0	0	0	0	0	0	0	0	0	0	0	0	0	0	0	0	0	0
PLA2G2C	0	0.000136806391594615	0.00114187838995147	0.00680657969370391	0.00292112950340798	0.000910746812386157	0.00196301270792437	0.00304757604830972	0.0112344699973566	0.00337024554646124	0.00179147259046937	0.00354133593845402	0.00275178866263071	0.000446030330062444	0.00289855072463768	0.00209863588667366	0.00141987829614604	0.00340053436968667	0	0	0	0	0	0	0	0	0	0	0	0	0	0	0	0	0	0
UBXN10-AS1	0.00119331742243437	0.000601948123016307	0.00199828718241507	0.00594083052213631	0.00523369036027264	0.00227686703096539	0.0022729620828598	0.00567187764546532	0.00859106529209622	0.00397207510832932	0.00214976710856324	0.00317499084137257	0.00220143093010457	0.00133809099018733	0.00144927536231884	0.00151568147370876	0.00182555780933063	0.00461501093028905	0	0	0	0	0	0	0	0	0	0	0	0	0	0	0	0	0	0
UBXN10	0.00954653937947494	0.001422786472584	0.00399657436483015	0.0377347225124638	0.0276290165530672	0.00273224043715847	0.00774873437338568	0.026892036796659	0.0286809410520751	0.0172123254694271	0.0100322465066284	0.0377335449993894	0.0121078701155751	0.00446030330062444	0.00531400966183575	0.00722863472076484	0.00304259634888438	0.0145737187272286	0	0	0	0	0	0	0	0	0	0	0	0	0	0	0	0	0	0
VWA5B1	0.00596658711217184	0.000711393236292	0.000856408792463603	0.00483625399289489	0.00657254138266797	0.00227686703096539	0.00785205083169749	0.00324510412551498	0.00475812846946868	0.00842561386615311	0.0326048011465425	0.0761997801929418	0.00220143093010457	0.0472792149866191	0.00531400966183575	0.00256499941704559	0.000811359026369168	0.00291474374544571	0	0	0	0	0	0	0	0	0	0	0	0	0	0	0	0	0	0
AL020998.1	0	0.000246251504870308	0.000285469597487868	0.00185091202197212	0.00109542356377799	0.000455373406193078	0.000206632916623618	0.00129804165020599	0.00118953211736717	0.000601829561868079	0.00286635614475099	0.00366345097081451	0	0	0.000966183574879227	0.000466363530371925	0.000202839756592292	0.000728685936361428	0	0	0	0	0	0	0	0	0	0	0	0	0	0	0	0	0	0
LINC01141	0.0107398568019093	0.00407683046951954	0.00442477876106195	0.0719168880795295	0.0326192794547225	0.0122950819672131	0.00950511416468643	0.0731982617529206	0.0379328575204864	0.0222676937891189	0.0128986026513794	0.0130663084625717	0.0665932856356632	0.00446030330062444	0.211835748792271	0.0111927247289262	0.860446247464503	0.0104444984211805	0	0	0	0	0	0	0	0	0	0	0	0	0	0	0	0	0	0
CAMK2N1	0.568019093078759	0.9634179708876	0.45717956037682	1.89697584858346	0.96713729308666	0.632058287795993	0.664014877569997	2.11600541791297	1.52088289717156	1.08570052961001	0.967036904335364	1.33630479912077	1.24766097963676	0.54192685102587	0.604830917874396	0.538999650227352	0.589452332657201	0.679621083313092	0.257393209200438	0.140723270440252	0.166113645790129	0.269230769230769	0.174698795180723	0.125	0.0714285714285714	0.1	0.0927152317880795	0.0859375	0.268292682926829	0.2	0.307692307692308	0.0714285714285714	0.142857142857143	0.25	0.214285714285714	0.5
MUL1	0.0692124105011933	0.0332439531574915	0.0358264344847274	0.059259038122817	0.0962755598831548	0.0651183970856102	0.0371939249922513	0.0674417292172245	0.0778482685699181	0.0599422243620607	0.0519527051236116	0.0693613383807547	0.0506329113924051	0.0249776984834969	0.0640096618357488	0.074384983094322	0.0219066937119675	0.0641243623998057	0.0164293537787514	0.0361635220125786	0.020116134384073	0	0.0271084337349398	0	0	0.04	0.0198675496688742	0.03125	0	0	0	0.0357142857142857	0	0.0357142857142857	0	0
FAM43B	0.0262529832935561	0.00788004815584984	0.00570939194975735	0.012717556796131	0.0841041869522882	0.0141165755919854	0.0174604814546957	0.0515548281505728	0.0625165212794079	0.075830524795378	0.0476531709064851	0.074001709610453	0.0478811227297744	0.00758251561106155	0.0243961352657005	0.0816136178150869	0.00689655172413793	0.0524653874180228	0.00383351588170865	0.0165094339622642	0.00808793031936956	0	0.0120481927710843	0.0208333333333333	0	0.03	0	0.0078125	0	0	0	0	0	0	0	0
CDA	0.00477326968973747	0.000902922184524461	0.00114187838995147	0.00408991850016419	0.00352969814995131	0.154826958105647	0.00165306333298895	0.0023139003329759	0.00528680941052075	0.00300914780934039	0.00143317807237549	0.00170961045304677	0.00495321959273528	0.000892060660124889	0.00338164251207729	0.00443045353853329	0.000608519269776876	0.00388632499392762	0.0383351588170865	0.0188679245283019	0.0530900041476566	0	0.0331325301204819	0.0416666666666667	0.0178571428571429	0	0.00662251655629139	0.0390625	0.0365853658536585	0	0.0769230769230769	0	0	0.0178571428571429	0.0119047619047619	0
PINK1	0.266109785202864	0.160145562000657	0.117328004567514	0.348329701167269	0.409323271665044	0.455373406193078	0.188242587044116	0.591709464416728	0.416071900607983	0.342079922965816	0.299175922608384	0.334961533764806	0.303247110621904	0.165477252453167	0.185990338164251	0.355951964556372	0.132657200811359	0.320864707311149	0.0416210295728368	0.0534591194968553	0.040232268768146	0.0384615384615385	0.0512048192771084	0.0416666666666667	0.0178571428571429	0.05	0.0264900662251656	0.0625	0.024390243902439	0	0.0769230769230769	0	0	0	0.0119047619047619	0
PINK1-AS	0.0214797136038186	0.00779796432089307	0.00856408792463603	0.0251962862345882	0.0216650438169426	0.01183970856102	0.00785205083169749	0.0177493086517298	0.0338355802273328	0.0202214732787675	0.0207810820494446	0.0229576260837709	0.0165107319757843	0.00624442462087422	0.0188405797101449	0.0266993121137927	0.00689655172413793	0.0245324265241681	0	0	0	0	0	0	0	0	0	0	0	0	0	0	0	0	0	0
DDOST	0.0751789976133652	0.0468425084819963	0.0583785326862689	0.114308744066633	0.0976144109055501	0.098816029143898	0.0506250645727864	0.107455273999661	0.135077980438805	0.089913336543091	0.0917233966320315	0.0908535840761998	0.0748486516235553	0.0338983050847458	0.077536231884058	0.12242042672263	0.0563894523326572	0.109302890454214	0.11500547645126	0.171383647798742	0.157403566984654	0.0384615384615385	0.102409638554217	0.145833333333333	0.142857142857143	0.16	0.145695364238411	0.1640625	0.195121951219512	0.2	0.384615384615385	0.0357142857142857	0	0.0892857142857143	0.166666666666667	0
KIF17	0.0214797136038186	0.0116285432855423	0.00899229232086783	0.177090485715139	0.0551363193768257	0.0746812386156648	0.0101250129145573	0.150544613127152	0.182659265133492	0.112301396244584	0.0275886778932282	0.0521431188179265	0.0759493670886076	0.0379125780553078	0.0229468599033816	0.165792235047219	0.0188640973630832	0.0388632499392762	0.00711938663745893	0.00235849056603774	0.00290335960182497	0	0.0120481927710843	0	0.0178571428571429	0.02	0	0	0	0	0	0	0	0	0	0
SH2D5	0.0477326968973747	0.0123399365218343	0.00956323151584356	0.157148401349375	0.0551363193768257	0.0282331511839709	0.0146709370802769	0.108668660759637	0.111287338091462	0.0857005296100144	0.0498029380150484	0.077787275613628	0.0671436433681893	0.0147190008920607	0.020048309178744	0.0840620263495395	0.0148073022312373	0.0711683264512995	0.00164293537787514	0	0.000622148486105351	0	0	0	0	0	0	0	0	0	0	0	0	0	0	0
AL663074.1	0	0.000109445113275692	0	0.000358241036510732	0.000121713729308666	0	0	0.00019752807720526	0.000396510705789056	0	0	0.000244230064720967	0.000550357732526142	0	0	0.000116590882592981	0	0.000485790624240952	0	0	0	0	0	0	0	0	0	0	0	0	0	0	0	0	0	0
HP1BP3	0.730310262529833	0.948916493378571	0.727662003996574	0.76421769113652	0.7317429406037	0.883424408014572	0.625684471536316	0.715841751791862	0.754559873116574	0.850144439094848	0.76137585094948	0.809989009647088	0.80737479361585	0.727029438001784	0.935990338164251	0.758656873032529	0.746450304259635	0.917658489191159	0.232749178532311	0.251572327044025	0.244296972210701	0.269230769230769	0.280120481927711	0.25	0.214285714285714	0.24	0.264900662251656	0.1875	0.182926829268293	0.2	0.153846153846154	0.107142857142857	1	0.321428571428571	0.392857142857143	0.2
EIF4G3	3.10143198090692	3.55901827733392	3.58692549243506	3.95850374660417	3.99427945472249	2.89344262295082	2.3902262630437	3.24431401320616	4.30967486122125	3.80211844005778	3.5378000716589	3.80168518744657	3.77325261419923	2.62087421944692	3.63333333333333	3.98297773114142	3.53914807302231	4.35729900412922	0.0909090909090909	0.0872641509433962	0.0914558274574865	0.153846153846154	0.129518072289157	0.104166666666667	0.160714285714286	0.07	0.145695364238411	0.171875	0.121951219512195	0.05	0.230769230769231	0.0714285714285714	0	0.125	0.19047619047619	0
ECE1	0.276849642004773	0.258837692897012	0.0802169568940908	0.324029017523957	0.180258033106134	1.01639344262295	0.473705961359645	0.362746204639088	0.339545334390695	0.211964371689937	0.323181655320674	0.338991329832702	0.214639515685195	0.818911685994648	0.33743961352657	0.252769033461583	0.0283975659229209	0.42360942433811	0.0142387732749179	0.112421383647799	0.0408544172542513	0.0769230769230769	0.0271084337349398	0.0416666666666667	0	0.13	0.00662251655629139	0.265625	0.0853658536585366	0	0.0769230769230769	0	0	0.0892857142857143	0.0714285714285714	0
NBPF3	0.109785202863962	0.0364452227208055	0.11718526976877	0.153357017046303	0.134737098344693	0.0651183970856102	0.0659159004029342	0.126615497488572	0.160322495374042	0.14215214251324	0.142601218201362	0.149957259738674	0.085305448541552	0.036128456735058	0.0821256038647343	0.180016322723563	0.0217038539553753	0.175613310663104	0.00547645125958379	0.00157232704402516	0.0037328909166321	0	0	0	0	0	0.00662251655629139	0	0.0121951219512195	0	0	0	0	0	0	0
ALPL	0.00477326968973747	0.00407683046951954	0.051812731944048	0.02280801265785	0.00766796494644596	0.802367941712204	0.0220064056204153	0.0761329646142559	0.0288131112873381	0.00649975926817525	0.00644930132568972	0.00622786665038466	0.0181618051733627	0.128010704727922	0.020048309178744	0.0229684038708173	0.00283975659229209	0.00655817342725285	0.0355969331872946	0.00864779874213836	0.0284114475321443	0	0.0120481927710843	0	0.0178571428571429	0	0.033112582781457	0.0078125	0.048780487804878	0	0.0769230769230769	0	0	0.0178571428571429	0.0238095238095238	0
AL359815.1	0.00238663484486874	8.20838349567692e-05	0.0012846131886954	0.00292563513150431	0.00255598831548199	0.00318761384335155	0.000103316458311809	0.00321688582877138	0.00806238435104415	0.00192585459797785	0.00143317807237549	0.00305287580901209	0.000550357732526142	0.000892060660124889	0.000966183574879227	0.0037309082429754	0	0.00121447656060238	0	0	0	0	0	0	0	0	0	0	0	0	0	0	0	0	0	0
RAP1GAP	0.318615751789976	0.242229396957426	0.390522409363403	0.81675970982476	0.556231742940604	0.154826958105647	0.221303853703895	0.791015294316835	1.11921755220724	0.508425613866153	0.42457900394124	0.482598607888631	0.511282333516786	0.157448706512043	0.244927536231884	1.32622128949516	0.149290060851927	0.475589021131892	0.00766703176341731	0.0188679245283019	0.00746578183326421	0	0.00602409638554217	0	0	0.01	0	0.0078125	0.0121951219512195	0	0	0	0	0	0.0119047619047619	0
USP48	0.659904534606205	0.657190543942213	0.416357407936055	0.627936830163895	0.763631937682571	0.513205828779599	0.426077074077901	0.527936113776172	0.702352630187682	0.732787674530573	0.688642063776424	0.717425815117841	0.635663181067694	0.480374665477252	0.640821256038647	0.708755975282733	0.393914807302231	0.692980325479718	0.100219058050383	0.132861635220126	0.0997511406055579	0.0769230769230769	0.120481927710843	0.125	0.0357142857142857	0.12	0.132450331125828	0.0625	0.170731707317073	0.2	0.307692307692308	0.178571428571429	0.142857142857143	0.0892857142857143	0.202380952380952	0
LDLRAD2	0.00119331742243437	0.000465141731421692	0.000856408792463602	0.00211959279935517	0.00121713729308666	0.000910746812386157	0.000413265833247236	0.00149556972741125	0.00356859635210151	0.00204622051035147	0.00107488355428162	0.00170961045304677	0.00275178866263071	0.000892060660124889	0.000241545893719807	0.00536318059927714	0.000608519269776876	0.000971581248481904	0	0	0	0	0	0	0	0	0	0	0	0	0	0	0	0	0	0
HSPG2	0.0155131264916468	0.0312465798402101	0.0272623465600914	0.012986237573514	0.00985881207400195	0.29735883424408	0.0250025829114578	0.00807043286867205	0.0249801744647105	0.00794415021665864	0.0143317807237549	0.0174624496275492	0.0110071546505228	0.130240856378234	0.0316425120772947	0.0279818118223155	0.0117647058823529	0.0138450327908671	0.0164293537787514	0.0550314465408805	0.0381584404811282	0.115384615384615	0.0331325301204819	0.0833333333333333	0.0535714285714286	0.04	0.0529801324503311	1.6796875	0.0365853658536585	0.05	0.230769230769231	0	0.142857142857143	0.0178571428571429	0.0238095238095238	0.3
CELA3B	0.0035799522673031	0.000519864288059538	0.000856408792463603	0.00295548855121354	0.00206913339824732	0.00227686703096539	0.000516582291559045	0.00152378802415486	0.00502246893999471	0.00204622051035147	0.00214976710856324	0.00170961045304677	0.00110071546505228	0.000446030330062444	0.00072463768115942	0.00256499941704559	0.000608519269776876	0.00194316249696381	0.00164293537787514	0.000786163522012579	0.00663625051845707	0	0	0	0	0	0	0	0	0	0	0	0	0	0	0
CDC42	0.491646778042959	0.343329320345847	0.241507279474736	0.461623428963788	0.618670886075949	0.670765027322404	0.25012914557289	0.587335628421468	0.52669838752313	0.579802599903707	0.509494804729488	0.517279277079008	0.478811227297744	0.289473684210526	0.396135265700483	0.533403287862889	0.368559837728195	0.506679621083313	0.677437020810515	0.397012578616352	0.548734964744919	0.653846153846154	0.512048192771084	0.4375	0.482142857142857	0.37	0.622516556291391	0.765625	0.536585365853659	0.85	0.538461538461538	0.607142857142857	0.142857142857143	0.714285714285714	0.547619047619048	0.5
AL031281.2	0.00238663484486874	0.000820838349567692	0.000713673993719669	0.00137325730662447	0.00133885102239533	0.00182149362477231	0.000206632916623618	0.000564365934872171	0.00198255352894528	0.00108329321136254	0.000358294518093873	0.000488460129441934	0.00440286186020914	0.000892060660124888	0.00120772946859903	0.00128249970852279	0.00121703853955375	0.00121447656060238	0	0	0	0	0	0	0	0	0	0	0	0	0	0	0	0	0	0
WNT4	0.0202863961813842	0.00180584436904892	0.00214102198115901	0.00286592829208586	0.00267770204479065	0.00318761384335155	0.0022729620828598	0.00959422089282691	0.00343642611683849	0.00529610014443909	0.0240057327122895	0.106484308218342	0.0104567969179967	0.0312221231043711	0.00628019323671498	0.0271656756441646	0.000811359026369168	0.00971581248481904	0.0136911281489595	0.0416666666666667	0.0130651182082124	0	0.0271084337349398	0	0.0178571428571429	0.1	0.0860927152317881	0.0078125	0	0	0.230769230769231	0.0357142857142857	0	0.0178571428571429	0.0357142857142857	0
ZBTB40	0.108591885441527	0.105587173032724	0.102055381101913	0.151326984506075	0.238802336903603	0.150273224043716	0.0806901539415229	0.113889045657204	0.144858577848269	0.163697640828117	0.132210677176639	0.163023568201246	0.117226197028068	0.115967885816236	0.158937198067633	0.16660837122537	0.120689655172414	0.161525382560117	0.00985761226725082	0.0165094339622642	0.0134798838656159	0	0.00301204819277108	0	0.0178571428571429	0.01	0.0132450331125828	0.015625	0.0121951219512195	0	0	0.0357142857142857	0	0	0.0119047619047619	0
EPHA8	0.0035799522673031	0.00155959286417861	0.000570939194975735	0.0114338597486342	0.0284810126582278	0.00500910746812386	0.00206632916623618	0.017805745245217	0.00872323552735924	0.0114347616754935	0.0128986026513794	0.0126999633654903	0.0126582278481013	0.00133809099018733	0.00483091787439614	0.0264661303486067	0.000811359026369168	0.0230750546514452	0.00164293537787514	0	0.00186644545831605	0	0	0	0	0	0	0	0.0121951219512195	0	0	0	0	0	0	0
C1QA	0	0.00158695414249754	0.0012846131886954	0.000656775233603009	0.000486854917234664	0.00409836065573771	0.0022729620828598	0.00191884417856538	0.000925191646841131	0.000962927298988926	0.000358294518093873	0.000610575161802418	0.00825536598789213	0.00223015165031222	0.0367149758454106	0.00128249970852279	0.135699797160243	0.000971581248481904	0.00273822562979189	0.00471698113207547	0.0037328909166321	0	0	0	1.46428571428571	0	0	0.0078125	0	0	0	0.0357142857142857	0	0	0.0119047619047619	0
C1QC	0	0.000656670679654153	0.0012846131886954	0.000179120518255366	0	0.00136612021857923	0.00134311395805352	0.000874767199051865	0.000396510705789056	0.000722195474241695	0.000358294518093873	0.000610575161802418	0.0110071546505228	0.000446030330062444	0.0260869565217391	0.000466363530371925	0.114807302231237	0.000242895312120476	0.000547645125958379	0.000786163522012579	0.000414765657403567	0	0	0	0.571428571428571	0	0	0	0	0	0	0	0	0	0.0119047619047619	0
C1QB	0.00238663484486874	0.00238043121374631	0.000999143591207536	0.000716482073021465	0.00133885102239533	0.0063752276867031	0.00165306333298895	0.0026243015971556	0.00145387258789321	0.000962927298988926	0.00179147259046937	0.00134326535596532	0.0187121629058888	0.00178412132024978	0.0719806763285024	0.00104931794333683	0.239148073022312	0.00170026718484333	0.00109529025191676	0.00393081761006289	0.00394027374533389	0	0.00903614457831325	0	1.26785714285714	0	0.0198675496688742	0	0	0	0	0	0	0	0	0
EPHB2	0.452267303102625	0.3587337200394	0.0436768484156437	0.461474161865242	0.334956183057449	0.0428051001821494	0.103006508936874	0.336785371634968	0.222310335712398	0.332450649975927	0.429953421712648	0.419831481255343	0.268574573472757	0.04014272970562	0.282125603864734	0.60580622595313	0.401622718052738	1.03036191401506	0.0235487404162103	0.0330188679245283	0.0155537121526338	0	0.0271084337349398	0.0416666666666667	0	0.01	0.0264900662251656	0.015625	0.0121951219512195	0.1	0	0.0714285714285714	0	0.0714285714285714	0.0357142857142857	0
TEX46	0.00477326968973747	0.0112181241107585	0.00314016557236654	0.00758276860614383	0.0057205452775073	0.00546448087431694	0.00692220270689121	0.00392234324736159	0.00766587364525509	0.00529610014443909	0.0139734862056611	0.00586152155330321	0.00165107319757843	0.00312221231043711	0.01256038647343	0.0120088609070771	0.00101419878296146	0.0104444984211805	0	0	0	0	0	0	0	0	0	0	0	0	0	0	0	0	0	0
KDM1A	0.402147971360382	0.153578855204115	0.319583214387668	0.497835627071081	0.464581304771178	0.263661202185792	0.22502324620312	0.326175292059371	0.446074544012688	0.482908040442947	0.465782873522035	0.436194895591647	0.320858558062741	0.196699375557538	0.321497584541063	0.49352920601609	0.161663286004057	0.494291960165169	0.45618838992333	0.154874213836478	0.34653670676068	0.384615384615385	0.328313253012048	0.229166666666667	0.178571428571429	0.15	0.43046357615894	0.140625	0.451219512195122	0.35	0.153846153846154	0.285714285714286	0.571428571428571	0.375	0.464285714285714	0.4
AL031428.1	0.0787589498806683	0.0156232899201051	0.051812731944048	0.156431919276353	0.152750730282376	0.101548269581056	0.0590970141543548	0.0931203792539082	0.153978324081417	0.0863023591718825	0.0777499104263705	0.100744901697399	0.0770500825536599	0.0472792149866191	0.0758454106280193	0.141891104115658	0.045841784989858	0.106145251396648	0	0	0	0	0	0	0	0	0	0	0	0	0	0	0	0	0	0
LUZP1	0.409307875894988	0.127968698697603	0.361547245218384	0.799892527689047	1.42758033106134	1.0396174863388	0.631160243826842	0.63982166036458	0.806370605339678	0.766490129995185	0.48656395557148	0.574551227256075	0.662630709961475	0.382247992863515	0.534057971014493	0.868485484435117	0.566734279918864	0.697352441097887	0.0788608981380066	0.0911949685534591	0.0850269597677312	0	0.0692771084337349	0.145833333333333	0.0714285714285714	0.07	0.0728476821192053	0.21875	0.0975609756097561	0.1	0.230769230769231	0	0	0.0535714285714286	0.0595238095238095	0.3
HTR1D	0	0.000136806391594615	0	0.00113442994895065	0.000851996105160662	0.000910746812386157	0.000103316458311809	0.00104407697951352	0.000793021411578113	0.0107125662012518	0	0.000732690194162902	0.00220143093010457	0	0	0.00722863472076484	0.000202839756592292	0.000242895312120476	0.015881708652793	0.00393081761006289	0.00746578183326421	0.0384615384615385	0.00301204819277108	0	0	0	0.0132450331125828	0	0.0121951219512195	0	0	0	0	0	0.0595238095238095	0
LINC01355	0.081145584725537	0.0557349239356463	0.0799314872966029	0.0867241842553064	0.065968841285297	0.0487249544626594	0.0372972414505631	0.0525142502398555	0.0955590800951626	0.0653586904188734	0.0777499104263705	0.0781536207107095	0.0594386351128233	0.0294380017841213	0.0864734299516908	0.0775329369243325	0.0259634888438134	0.0779693951906728	0.00821467688937568	0.014937106918239	0.0145167980091248	0.0384615384615385	0.0271084337349398	0.0208333333333333	0	0.04	0.0264900662251656	0.015625	0	0	0.153846153846154	0	0	0	0.0238095238095238	0
AL109936.6	0.00835322195704057	0.004268359417752	0.00813588352840422	0.0217332895483178	0.0167964946445959	0.00683060109289617	0.00320281020766608	0.0139398385913426	0.0298704731694422	0.0128791526239769	0.0143317807237549	0.0151422640127	0.00605393505778756	0.00624442462087422	0.0111111111111111	0.0202868135711787	0.0026369168356998	0.0216176827787224	0	0	0	0	0	0	0	0	0	0	0	0	0	0	0	0	0	0
HNRNPR	0.36873508353222	0.37041698588158	0.455038538395661	0.371197420664537	0.34493670886076	0.546448087431694	0.23587147432586	0.334556126192223	0.351969336505419	0.400938854116514	0.422070942314583	0.433386249847356	0.327462850853054	0.330508474576271	0.516908212560386	0.337414014224088	0.276876267748479	0.431624969638086	0.510952902519168	0.35377358490566	0.433844877644131	0.384615384615385	0.478915662650602	0.5	0.410714285714286	0.4	0.450331125827815	0.265625	0.475609756097561	0.5	0.384615384615385	0.214285714285714	0.571428571428571	0.607142857142857	0.630952380952381	0.6
ZNF436	0.0346062052505967	0.0155685673634672	0.0206965458178704	0.0553780935606174	0.0281158714703019	0.0336976320582878	0.0194234941626201	0.0487047801794684	0.0733544805709754	0.0290081848820414	0.025438910784665	0.0284528025399927	0.026967528893781	0.0178412132024978	0.0352657004830918	0.0389413547860557	0.00669371196754564	0.0281758562059752	0.00383351588170865	0.00864779874213836	0.00912484446287847	0	0.0150602409638554	0	0.0178571428571429	0.01	0.00662251655629139	0.0234375	0.024390243902439	0	0	0	0.142857142857143	0	0	0
ZNF436-AS1	0.0608591885441527	0.0163346831563971	0.0214102198115901	0.0757381258023107	0.0853213242453749	0.0109289617486339	0.0301684058270482	0.0464473164399797	0.070711075865715	0.0483870967741935	0.0476531709064851	0.0544633044327757	0.0341221794166208	0.0115967885816235	0.0272946859903382	0.0652908942520695	0.00669371196754564	0.0551372358513481	0.0257393209200438	0.00707547169811321	0.030692658647864	0	0.0271084337349398	0.0208333333333333	0	0	0.0662251655629139	0.0078125	0.0121951219512195	0	0.0769230769230769	0.0714285714285714	0	0	0.0476190476190476	0
TCEA3	0.022673031026253	0.00711393236292	0.030259777333714	0.0198823775263456	0.115749756572541	0.023224043715847	0.0423597479078417	0.0187087307410125	0.0555114988104679	0.0432113625421281	0.0591185954854891	0.0354133593845402	0.0313703907539901	0.08028545941124	0.0565217391304348	0.0191209047452489	0.00385395537525355	0.0410493077483605	0.00547645125958379	0.0251572327044025	0.0120282040647034	0	0.0150602409638554	0.0416666666666667	0	0.05	0.0198675496688742	0.0078125	0.0121951219512195	0	0.384615384615385	0	0	0.0178571428571429	0	0.1
ASAP3	0.0739856801909308	0.0377859253584327	0.175849272052526	0.0497059438158641	0.0512414800389484	0.0887978142076503	0.291352412439302	0.0529375246910097	0.12476870208829	0.0439335580163698	0.056610533858832	0.0801074612284772	0.066042927903137	0.133363068688671	0.380193236714976	0.043604990089775	0.0111561866125761	0.0738401748846247	0.0186199342825849	0.0338050314465409	0.0246785566155122	0	0.0240963855421687	0.0208333333333333	0.0357142857142857	0.04	0.0264900662251656	0.0078125	0.0121951219512195	0.1	0.0769230769230769	0	0	0.0535714285714286	0.0714285714285714	0
ID3	0.00596658711217184	0.00552697822042246	0.00356836996859834	0.00217929963877362	0.00267770204479065	0.915755919854281	0.121293522058064	0.00468423725943902	0.00118953211736717	0.00276841598459316	0.00250806162665711	0.00280864574429112	0.0159603742432581	0.111953612845674	0.0239130434782609	0.00174886323889472	0.00202839756592292	0.00170026718484333	0.426615553121577	0.714622641509434	0.533596018249689	0.5	0.5	1.41666666666667	0.160714285714286	0.9	0.781456953642384	0.8984375	0.378048780487805	0.3	0.384615384615385	0.392857142857143	0.285714285714286	0.535714285714286	0.714285714285714	0.4
MDS2	0.00477326968973747	0.0257196016197877	0.00456751355980588	0.00573185658417172	0.00584225900681597	0.00910746812386157	0.00299617729104246	0.00344263220272024	0.00713719270420301	0.00397207510832932	0.0039412396990326	0.00378556600317499	0.0104567969179967	0.0107047279214987	0.0222222222222222	0.00851113442928763	0.0026369168356998	0.00631527811513238	0	0	0	0	0	0	0	0	0	0	0	0	0	0	0	0	0	0
RPL11	0.181384248210024	0.102550071139324	0.0850699400513845	0.227094963728095	0.196567672833496	0.530965391621129	0.101560078520508	0.185732829166432	0.198387523129791	0.204622051035147	0.227875313507703	0.216754182439858	0.142542652724271	0.110615521855486	0.159420289855072	0.17325405153317	0.119269776876268	0.206703910614525	9.66593647316539	8.43632075471698	10.1659062629614	7.96153846153846	9.2710843373494	8.52083333333333	8.5	9.47	9.23841059602649	7.1015625	10.2682926829268	8.8	9.15384615384615	11.4642857142857	7.85714285714286	8.32142857142857	8.83333333333333	8.5
ELOA	0.102625298329356	0.0546951953595272	0.0659434770196974	0.0912021972116906	0.115384615384615	0.100182149362477	0.0521748114474636	0.0816919690727468	0.098863335976738	0.110495907558979	0.110713006091007	0.110269874221517	0.0594386351128233	0.0517395182872435	0.0978260869565217	0.10481520345109	0.0531440162271805	0.117075540442069	0.0602409638554217	0.0621069182389937	0.0796350062214849	0.0384615384615385	0.0481927710843374	0.0625	0.0892857142857143	0.03	0.0728476821192053	0.1328125	0.0853658536585366	0.1	0	0.0357142857142857	0.142857142857143	0.0892857142857143	0.0357142857142857	0.2
ELOA-AS1	0.200477326968974	0.134124986319361	0.0930630887810448	0.191241006657313	0.183057448880234	0.0673952641165756	0.102903192478562	0.113663299283255	0.20711075865715	0.144920558497833	0.170548190612684	0.162412993039443	0.123280132085856	0.0606601248884924	0.154830917874396	0.193657455986942	0.0468559837728195	0.170755404420695	0.0235487404162103	0.0110062893081761	0.0180423060970552	0	0.0210843373493976	0.0208333333333333	0.0178571428571429	0.04	0.0198675496688742	0.0078125	0	0.05	0	0	0.142857142857143	0.0535714285714286	0.0119047619047619	0.1
PITHD1	0.202863961813842	0.115875013680639	0.0806451612903226	0.299399946263845	0.337877312560857	0.158925318761384	0.0913317491476392	0.408939556408375	0.318133756278086	0.277924891670679	0.239699032604801	0.226034924899255	0.220143093010457	0.084299732381802	0.127053140096618	0.253118806109362	0.0803245436105477	0.413650716541171	0.152245345016429	0.156446540880503	0.137080049771879	0.153846153846154	0.102409638554217	0.104166666666667	0.142857142857143	0.15	0.0927152317880795	0.0703125	0.121951219512195	0.35	0.153846153846154	0.0714285714285714	0	0.196428571428571	0.0833333333333333	0
LYPLA2	0.0513126491646778	0.0236948670241874	0.0306879817299458	0.0760665134191122	0.0804527750730282	0.0683060109289618	0.0341977477012088	0.0732829166431514	0.0782447792757071	0.0479056331246991	0.0605517735578646	0.0660642325070216	0.0522839845899835	0.0196253345227475	0.0483091787439614	0.0739186195639501	0.026369168356998	0.0718970123876609	0.116100766703176	0.0715408805031447	0.0985068436333472	0.0769230769230769	0.0873493975903614	0.125	0.142857142857143	0.05	0.033112582781457	0.078125	0.109756097560976	0.1	0.230769230769231	0.142857142857143	0	0.125	0.107142857142857	0.3
GALE	0.045346062052506	0.0116285432855423	0.0351127604910077	0.0939188584052303	0.142891918208374	0.0259562841530055	0.0305816716602955	0.0689655172413793	0.0864393338620143	0.0666827154549832	0.0834826227158725	0.0903651239467578	0.0412768299394606	0.0147190008920607	0.0427536231884058	0.0701877113209747	0.0223123732251521	0.104202088899684	0.0383351588170865	0.0518867924528302	0.0547490667772708	0.230769230769231	0.0240963855421687	0.0416666666666667	0.0178571428571429	0.02	0.0463576158940397	0.1015625	0.0609756097560976	0	0	0.0357142857142857	0	0.0892857142857143	0.107142857142857	0.2
HMGCL	0.0763723150357995	0.0910583342453759	0.0810733656865544	0.0809326208317163	0.111976630963973	0.098816029143898	0.105279471019733	0.0704893052655342	0.0978059740946339	0.0771545498314877	0.0942314582586886	0.0919526193674441	0.0671436433681893	0.0619982158786797	0.126811594202899	0.0830127084062026	0.0744421906693712	0.117075540442069	0.052026286966046	0.0589622641509434	0.0684363334715885	0	0.0632530120481928	0.0833333333333333	0.0357142857142857	0.13	0.0529801324503311	0.09375	0.0487804878048781	0	0	0.0714285714285714	0	0.107142857142857	0.0714285714285714	0
FUCA1	0.0381861575178998	0.0238043121374631	0.0232657721952612	0.0548407320058513	0.0693768257059396	0.0414389799635701	0.021076557495609	0.0552796433207292	0.0643669045730901	0.045739046701974	0.0555356503045503	0.0539748443033337	0.0363236103467254	0.0165031222123104	0.0405797101449275	0.0717033927946835	0.0324543610547667	0.0731114889482633	0.0131434830230011	0.0235849056603774	0.0209456656988801	0.115384615384615	0.0210843373493976	0.0416666666666667	0.392857142857143	0.03	0.0198675496688742	0.0390625	0	0.15	0	0	0	0.0357142857142857	0	0
CNR2	0.00715990453460621	0.00125861880267046	0.00285469597487868	0.00662745917544855	0.00547711781888997	0.00136612021857923	0.00268622791610704	0.00431739940177211	0.00647634152788792	0.00373134328358209	0.00250806162665711	0.00488460129441934	0.00880572372041827	0.000446030330062444	0.00507246376811594	0.00699545295557887	0.00162271805273834	0.00655817342725285	0	0	0	0	0	0	0	0	0	0	0	0	0	0	0	0	0	0
PNRC2	0.0692124105011933	0.0448451351647149	0.0376819868683985	0.0857091679851927	0.068524829600779	0.210382513661202	0.0415332162413472	0.0998363338788871	0.114327253502511	0.0509147809340395	0.0555356503045503	0.0582488704359507	0.0599889928453495	0.0454950936663693	0.0826086956521739	0.0979363413781042	0.0470588235294118	0.0699538498906971	0.246440306681271	0.264150943396226	0.235379510576524	0.192307692307692	0.22289156626506	0.208333333333333	0.214285714285714	0.35	0.258278145695364	0.2265625	0.195121951219512	0.2	0.307692307692308	0.214285714285714	0.142857142857143	0.410714285714286	0.25	0.3
SRSF10	0.360381861575179	0.238453540549414	0.30259777333714	0.431710302415142	0.358812074001947	0.522768670309654	0.214071701622068	0.325159433376601	0.415543219666931	0.360255175734232	0.412038695807954	0.372450848699475	0.296642817831591	0.209188224799286	0.367632850241546	0.401888772298006	0.227180527383367	0.426038377459315	0.358707557502738	0.284591194968553	0.335130651182082	0.230769230769231	0.349397590361446	0.375	0.321428571428571	0.25	0.423841059602649	0.1796875	0.329268292682927	0.35	0.307692307692308	0.178571428571429	0.285714285714286	0.464285714285714	0.428571428571429	0.2
AL591178.1	0	0.000383057896464923	0.000285469597487868	0.00256739409499358	0.00146056475170399	0.00227686703096539	0.000723215208182663	0.00169309780461651	0.00198255352894528	0.00132402503610977	0.00179147259046937	0.000732690194162902	0.000550357732526142	0.000446030330062444	0.00169082125603865	0.00244840853445261	0.000405679513184584	0.00145737187272286	0	0	0	0	0	0	0	0	0	0	0	0	0	0	0	0	0	0
MYOM3	0.00238663484486874	0.000601948123016307	0.00114187838995147	0.00262710093441204	0.00121713729308666	0.00273224043715847	0.000723215208182663	0.00110051357300073	0.00370076658736453	0.00180548868560424	0.00143317807237549	0.0014653803883258	0.00275178866263071	0.00178412132024978	0.00193236714975845	0.00291477206482453	0.000202839756592292	0.00121447656060238	0	0	0	0	0	0	0	0	0	0	0	0	0	0	0	0	0	0
IFNLR1	0.0548926014319809	0.00194265076064354	0.00285469597487868	0.0183299997014658	0.0103456669912366	0.00364298724954463	0.0239694183283397	0.0161690840340877	0.0121596616441977	0.0456186807896004	0.0684342529559298	0.0599584808889974	0.023115024766098	0.0227475468331847	0.0222222222222222	0.037192491547161	0.0371196754563895	0.00558659217877095	0.000547645125958379	0.000786163522012579	0.0012442969722107	0	0	0	0	0	0.00662251655629139	0	0.0121951219512195	0	0	0	0	0	0	0
AL590683.1	0.00238663484486874	0.000246251504870308	0.00485298315729375	0.00158223124458907	0.000486854917234664	0	0.00134311395805352	0.000733675715333822	0.0021147237642083	0.00108329321136254	0.00214976710856324	0.00329710587373306	0.000550357732526142	0	0.0036231884057971	0.0074618164859508	0.00223123732251521	0.000242895312120476	0	0	0	0	0	0	0	0	0	0	0	0	0	0	0	0	0	0
AL138902.1	0	0.000437780453102769	0.00171281758492721	0.00122399020807834	0.000486854917234664	0.000455373406193078	0.0011364810414299	0.000423274451154128	0.000528680941052075	0.000240731824747232	0.000716589036187746	0.000610575161802418	0.00165107319757843	0.00133809099018733	0.00555555555555556	0.000699545295557887	0.00892494929006085	0.00170026718484333	0	0	0	0	0	0	0	0	0	0	0	0	0	0	0	0	0	0
GRHL3	0.00119331742243437	0.000300974061508154	0.000570939194975735	0.00131355046720602	0.000365141187925998	0.00136612021857923	0.0148775699969005	0.00110051357300073	0.00237906423473434	0.000361097737120847	0	0.000854805226523385	0.00110071546505228	0.00178412132024978	0.0072463768115942	0.00233181765185962	0.0024340770791075	0.000485790624240952	0	0	0	0	0	0	0	0	0	0	0	0	0	0	0	0	0	0
STPG1	0.114558472553699	0.0884863740833972	0.0475306879817299	0.149416365644685	0.0425998052580331	0.0250455373406193	0.0308916210352309	0.117557424233873	0.154374834787206	0.0597014925373134	0.135793622357578	0.0959824154353401	0.0726472206934507	0.0303300624442462	0.0751207729468599	0.144339512650111	0.0330628803245436	0.0189458343453971	0.00821467688937568	0.0102201257861635	0.00891746163417669	0	0.00602409638554217	0	0	0	0.0132450331125828	0.0078125	0	0	0	0	0	0	0.0238095238095238	0
NIPAL3	0.534606205250597	0.648298128488563	0.2576363117328	0.304743708391796	0.143135345666991	0.123406193078324	0.113854737059614	0.368135899317117	0.28720592122654	0.579200770341839	0.986384808312433	0.340334595188668	0.34232250963126	0.112845673505798	0.439371980676328	0.474874664801213	0.130831643002028	0.123147923245081	0.0175246440306681	0.00943396226415094	0.0143094151804231	0	0.00903614457831325	0	0.0178571428571429	0.02	0.0198675496688742	0.0234375	0	0	0.0769230769230769	0	0	0.0178571428571429	0.0357142857142857	0
RCAN3	0.0704057279236277	0.128433840429025	0.00813588352840422	0.00961280114637132	0.0113193768257059	0.0314207650273224	0.00723215208182664	0.0281054235566341	0.0200898757599789	0.236037554164661	0.239340738086707	0.0766882403223837	0.106769400110072	0.0218554861730598	0.0879227053140097	0.101434067855894	0.0430020283975659	0.01530240466359	0.0208105147864184	0.0110062893081761	0.0165906262961427	0	0.0210843373493976	0	0.0178571428571429	0	0.0264900662251656	0.015625	0.0121951219512195	0	0	0	0	0.0714285714285714	0.0119047619047619	0
AL445686.2	0.0035799522673031	0.00177848309073	0.000285469597487868	0.000835895751858375	0.00121713729308666	0.00182149362477231	0.000929848124806282	0.00186240758507816	0.00105736188210415	0.00842561386615311	0.00680759584378359	0.00341922090609354	0.00330214639515685	0	0.00193236714975845	0.00478022618631223	0.0024340770791075	0.00170026718484333	0.00164293537787514	0	0.0012442969722107	0	0.00602409638554217	0	0	0	0	0	0.0121951219512195	0	0	0	0	0.0178571428571429	0	0
NCMAP	0.00238663484486874	0.0107803436576557	0.00271196117613474	0.00809027674120071	0.00620740019474197	0.00227686703096539	0.00392602541584874	0.00471245555618263	0.0101771081152524	0.00625902744342802	0.00680759584378359	0.00586152155330321	0.0137589433131535	0.00223015165031222	0.0251207729468599	0.00956045237262446	0.1052738336714	0.00752975467573476	0	0.000786163522012579	0.0012442969722107	0	0	0	0	0	0	0	0	0	0	0	0	0	0	0
SRRM1	0.457040572792363	0.627558279522819	0.258920924921496	0.37919813714661	0.36769717624148	0.403460837887067	0.350036160760409	0.294768327783735	0.357916997092255	0.378550794415022	0.409530634181297	0.374404689217243	0.391854705558613	0.306868867082962	0.574154589371981	0.340212195406319	0.350304259634888	0.488705367986398	0.55421686746988	0.542452830188679	0.596225632517628	0.461538461538462	0.599397590361446	0.604166666666667	0.321428571428571	0.58	0.582781456953642	0.390625	0.48780487804878	0.4	0.615384615384615	0.392857142857143	0.142857142857143	0.5	0.642857142857143	0.1
AL445648.1	0.00238663484486874	0.000492503009740615	0.000428204396231801	0.00104486968982297	0.000851996105160662	0.00136612021857923	0.000723215208182663	0.000818330605564648	0.00224689399947132	0.000481463649494463	0.000358294518093873	0.0014653803883258	0	0	0.000966183574879227	0.00151568147370876	0.000811359026369168	0.000728685936361428	0	0	0	0	0	0	0	0	0	0	0	0	0	0	0	0	0	0
CLIC4	0.414081145584726	1.25254459888366	0.41036254638881	0.0270471982565603	0.0376095423563778	1.76730418943534	0.463787581361711	0.0536429821095999	0.0358181337562781	0.0415262397688974	0.0515944106055177	0.0468921724264257	0.293340671436434	0.569580731489741	1.61521739130435	0.0466363530371925	0.103042596348884	0.250667962108331	0.0991237677984666	0.162735849056604	0.10700953961012	0.0384615384615385	0.102409638554217	0.0625	0.107142857142857	0.11	0.158940397350993	0.3046875	0.109756097560976	0.05	0.0769230769230769	0.107142857142857	0.142857142857143	0.0535714285714286	0.154761904761905	0
RUNX3	0.00119331742243437	0.000246251504870308	0.000285469597487868	0.00038809445621996	0.000365141187925998	0.034608378870674	0.000309949374935427	0.000310401264179694	0.000528680941052075	0.000120365912373616	0.000358294518093873	0.000366345097081451	0.0919097413318657	0.02007136485281	0.00386473429951691	0.000699545295557887	0.0103448275862069	0	0.000547645125958379	0.000786163522012579	0.00145167980091248	0	0	0	0.142857142857143	0	0	0.0078125	0	0	0	0	0	0	0	0
AL050344.1	0.00238663484486874	0.000711393236292	0.000999143591207536	0.00322416932859659	0.00304284323271665	0.000455373406193078	0.000413265833247236	0.00214459055251425	0.00370076658736453	0.00156475686085701	0.00214976710856324	0.00122115032360484	0.00495321959273528	0	0.000483091787439614	0.00209863588667366	0.000608519269776876	0.00170026718484333	0	0	0	0	0	0	0	0	0	0	0	0	0	0	0	0	0	0
SYF2	0.0751789976133652	0.0455838896793258	0.0498144447616329	0.120757082723826	0.119401168451801	0.138433515482696	0.0424630643661535	0.110785033015407	0.117234998678298	0.0932835820895522	0.0945897527767825	0.0937843448528514	0.0847550908090259	0.0383586083853702	0.0727053140096618	0.110061793167774	0.0348884381338742	0.10735972795725	0.206462212486309	0.322327044025157	0.333056822895064	0.346153846153846	0.33433734939759	0.3125	0.357142857142857	0.34	0.218543046357616	0.2421875	0.25609756097561	0.35	0.461538461538462	0.357142857142857	0.428571428571429	0.392857142857143	0.297619047619048	0.4
AL031432.5	0	0.00098500601948123	0.000428204396231801	0.00104486968982297	0.00146056475170399	0.000910746812386157	0.00103316458311809	0.00101585868276991	0.00132170235263019	0.000842561386615311	0.00143317807237549	0.000732690194162902	0.00220143093010457	0.00133809099018733	0.000966183574879227	0.00139909059111577	0.000202839756592292	0.00194316249696381	0	0	0.000622148486105351	0	0	0	0	0.01	0	0	0	0	0	0	0	0.0178571428571429	0	0
RSRP1	0.837708830548926	1.22832986757141	0.838138738224379	1.72507985789772	1.07777507302824	1.16712204007286	1.08492612873231	1.04749139341949	1.52577319587629	1.10327395281656	1.06771766391974	1.10477469776529	1.27187671986791	1.02988403211418	1.34975845410628	1.25603357817419	1.08356997971602	1.30701967452028	0.119934282584885	0.348270440251572	0.207382828701783	0.307692307692308	0.240963855421687	0.354166666666667	0.267857142857143	0.3	0.19205298013245	0.3515625	0.121951219512195	0.35	0.538461538461538	0.142857142857143	0.285714285714286	0.267857142857143	0.226190476190476	0.3
AL031432.3	0.00238663484486874	0.00109445113275692	0.000285469597487868	0.00546317580678867	0.00377312560856865	0	0.00216964562454799	0.00293470286133529	0.00674068199841396	0.00433317284545017	0.00179147259046937	0.00280864574429112	0.00605393505778756	0.000446030330062444	0.00265700483091787	0.00454704442112627	0	0.00485790624240952	0	0	0	0	0	0	0	0	0	0	0	0	0	0	0	0	0	0
RHD	0.0381861575178998	0.0144467549523914	0.0206965458178704	0.102874884317999	0.0499026290165531	0.0177595628415301	0.0222130385370389	0.0425249731926181	0.0816812053925456	0.0422484352431391	0.0415621640988893	0.0509219684943217	0.0368739680792515	0.0249776984834969	0.0584541062801932	0.0581788504138976	0.00750507099391481	0.0966723342239495	0.00109529025191676	0.000786163522012579	0.000414765657403567	0	0	0	0	0	0	0	0	0	0	0	0	0	0	0
TMEM50A	0.183770883054893	0.139077377695086	0.111904082215244	0.337642176911365	0.176241480038948	0.295992714025501	0.0951544581051762	0.290225182008014	0.355670103092784	0.224963890226288	0.23217484772483	0.211747466113079	0.206384149697303	0.150312221231044	0.163285024154589	0.243908126384517	0.0987829614604463	0.308719941705125	0.183461117196057	0.203616352201258	0.185400248859394	0.192307692307692	0.216867469879518	0.270833333333333	0.178571428571429	0.24	0.145695364238411	0.34375	0.231707317073171	0.3	0.0769230769230769	0.178571428571429	0.142857142857143	0.107142857142857	0.178571428571429	0.2
RHCE	0.0155131264916468	0.0218343000985006	0.0101341707108193	0.0450786637609338	0.0283592989289192	0.00683060109289617	0.0252092158280814	0.0232518765167334	0.0469204335183717	0.0223880597014925	0.0186313149408814	0.0197826352423983	0.0286186020913594	0.0107047279214987	0.027536231884058	0.0394077183164277	0.00344827586206897	0.0337624483847462	0.00328587075575027	0	0.00228121111571962	0	0.00301204819277108	0	0	0	0	0	0	0	0	0.0357142857142857	0	0	0	0
MACO1	0.517899761336515	0.345354054941447	0.387953182986012	0.658566438785563	0.661148977604674	0.38752276867031	0.237421221200537	0.455499746035329	0.657811260904044	0.664660568127106	0.642422070942315	0.599951153987056	0.466703357182168	0.344781445138269	0.419323671497585	0.54867669348257	0.293711967545639	0.661646830216177	0.0487404162102957	0.0558176100628931	0.0516383243467441	0.0769230769230769	0.0481927710843374	0.0625	0.0357142857142857	0.01	0.0463576158940397	0.0390625	0.0731707317073171	0.15	0	0	0.142857142857143	0.160714285714286	0.0714285714285714	0
LDLRAP1	0.0548926014319809	0.202774433621539	0.0114187838995147	0.0148371495954862	0.00584225900681597	0.16120218579235	0.0192168612459965	0.013262599469496	0.0117631509384087	0.00565719788155994	0.0039412396990326	0.0100134326535597	0.0456796917996698	0.0878679750223015	0.122463768115942	0.00664568030779993	0.040973630831643	0.00558659217877095	0.00821467688937568	0.0110062893081761	0.0114060555785981	0	0.0150602409638554	0	0.0178571428571429	0	0.0132450331125828	0.0390625	0.0121951219512195	0	0	0	0	0.0178571428571429	0.0119047619047619	0
AL606491.1	0.00238663484486874	0.00801685454744446	0.00114187838995147	0.00462728005493029	0.00292112950340798	0.00819672131147541	0.00309949374935427	0.0026525198938992	0.00436161776367962	0.00108329321136254	0.00107488355428162	0.00354133593845402	0.00275178866263071	0.008028545941124	0.00797101449275362	0.00326454471260347	0.00466531440162272	0.00170026718484333	0	0.00157232704402516	0.000829531314807134	0	0	0	0	0	0	0	0	0	0	0	0	0	0	0
MAN1C1	0.386634844868735	0.171007989493269	0.209962888952327	1.24408155954265	1.22553554040896	0.192622950819672	0.38547370596136	0.44878379141035	0.94832143801216	0.384448724121329	0.62809029021856	0.625595310782757	0.55200880572372	0.769402319357716	0.685024154589372	0.450507170339279	0.496957403651116	0.519795967937819	0.00328587075575027	0.00707547169811321	0.00435503940273745	0	0	0	0.0714285714285714	0.01	0	0	0	0.1	0	0.0357142857142857	0	0	0	0
AL031280.1	0.0155131264916468	0.00648462296158477	0.00756494433342849	0.0986058452995791	0.0916504381694255	0.00728597449908925	0.015704101663395	0.0313223093854055	0.0889505683320116	0.0246750120365912	0.0383375134360444	0.040908535840762	0.0297193175564117	0.0249776984834969	0.0497584541062802	0.0426722630290311	0.0117647058823529	0.0420208889968424	0	0.000786163522012579	0.00207382828701784	0	0	0	0	0	0	0	0	0	0	0	0	0	0	0
SELENON	0.022673031026253	0.00979533763817446	0.014987153868113	0.0649908947069887	0.0522151898734177	0.0277777777777778	0.0129145572889761	0.0345956318076641	0.0770552471583399	0.0400818488204141	0.0412038695807954	0.0404200757113201	0.0330214639515685	0.0124888492417484	0.035024154589372	0.0551474874664801	0.0127789046653144	0.0490648530483362	0.0366922234392114	0.0227987421383648	0.024885939444214	0	0.0331325301204819	0.0208333333333333	0.0535714285714286	0.04	0.033112582781457	0.1484375	0.024390243902439	0	0.0769230769230769	0	0.285714285714286	0.0178571428571429	0.0595238095238095	0
AL020996.2	0.00119331742243437	0.00062930940133523	0.000856408792463603	0.00238827357673822	0.00292112950340798	0.000455373406193078	0.00165306333298895	0.00203171736553982	0.00343642611683849	0.00108329321136254	0.00250806162665711	0.00207595555012822	0.00110071546505228	0	0.00434782608695652	0.00209863588667366	0.000405679513184584	0.00291474374544571	0	0	0	0	0	0	0	0	0	0	0	0	0	0	0	0	0	0
AL020996.1	0.013126491646778	0.00637517784830907	0.00456751355980588	0.0185389736394304	0.0164313534566699	0.00683060109289617	0.00826531666494473	0.0123031773802133	0.0232619614062913	0.0107125662012518	0.0114654245790039	0.014653803883258	0.00495321959273528	0.00356824264049955	0.013768115942029	0.0216859041622945	0.00425963488843813	0.01530240466359	0.00273822562979189	0.000786163522012579	0.0012442969722107	0	0.00301204819277108	0	0	0	0	0	0	0	0	0	0	0	0	0
MTFR1L	0.133651551312649	0.063313998029988	0.0752212389380531	0.176105322864734	0.257667964946446	0.0828779599271403	0.0917450149808865	0.157909588577233	0.171689135606661	0.156836783822821	0.146900752418488	0.145683233606057	0.107870115575124	0.0432649420160571	0.105072463768116	0.167307916520928	0.0405679513184584	0.191158610638815	0.0750273822562979	0.0581761006289308	0.0586893405226047	0.0384615384615385	0.0331325301204819	0.0416666666666667	0.0714285714285714	0.03	0.0529801324503311	0.0703125	0.048780487804878	0.05	0	0.0357142857142857	0.142857142857143	0.0357142857142857	0.0595238095238095	0.1
AUNIP	0.0107398568019093	0.00383057896464923	0.00513845275478162	0.0400334358300743	0.0187439143135346	0.00591985428051002	0.00413265833247236	0.0364298210959986	0.0506212001057362	0.0155272026961964	0.0146900752418488	0.0150201489803395	0.0176114474408365	0.00312221231043711	0.00966183574879227	0.0473358983327504	0.00283975659229209	0.01530240466359	0.00821467688937568	0.00314465408805031	0.00871007880547491	0	0.00903614457831325	0	0	0	0.00662251655629139	0	0	0	0	0	0	0.0178571428571429	0	0
AL033528.2	0.0143198090692124	0.00238043121374631	0.00499571795603768	0.0277636803295818	0.0185004868549172	0.0154826958105647	0.00351275958260151	0.0169309780461651	0.0241871530531324	0.013480982185845	0.0175564313865998	0.014898033947979	0.0121078701155751	0.00267618198037467	0.00942028985507246	0.0197038591582138	0.00953346855983773	0.0223463687150838	0	0	0	0	0	0	0	0	0	0	0	0	0	0	0	0	0	0
PAQR7	0.0465393794749403	0.0161978767648025	0.0332572081073366	0.0834701615070006	0.0724196689386563	0.0318761384335155	0.027585494369253	0.0570856143123201	0.098863335976738	0.0621088107847858	0.0841992117520602	0.0578825253388692	0.0385250412768299	0.0165031222123104	0.0405797101449275	0.0799813454587851	0.0328600405679513	0.0767549186300704	0.00328587075575027	0.0141509433962264	0.010576524263791	0	0.00602409638554217	0	0	0.01	0.00662251655629139	0.03125	0	0	0	0	0	0	0	0
STMN1	0.750596658711217	0.865409871949217	0.496146160433914	1.10723348359555	0.873052580331061	0.666666666666667	0.645417915073871	2.39392742254078	1.36862278614856	1.05801636976408	1.1873880329631	0.638173159115887	1.12768299394606	0.578947368421053	0.581159420289855	1.09455520578291	0.535902636916836	1.21641972309934	4.17415115005476	0.852201257861635	1.6980506014102	1.34615384615385	2.11746987951807	1.25	0.982142857142857	0.83	2.21192052980132	1.3515625	1.85365853658537	2.15	1.84615384615385	2.75	1.85714285714286	3.17857142857143	1.61904761904762	1.4
PAFAH2	0.0298329355608592	0.0639433074313232	0.0488153011704254	0.0345404066035764	0.0388266796494645	0.0551001821493625	0.057340634363054	0.0270613465771206	0.0428231562252181	0.0350264805007222	0.0351128627731996	0.0478690926853096	0.0368739680792515	0.0343443354148082	0.0922705314009662	0.0778827095721115	0.0359026369168357	0.0340053436968666	0.00876232201533406	0.00707547169811321	0.00767316466196599	0.0384615384615385	0.00602409638554217	0.0208333333333333	0	0.01	0.0132450331125828	0.0078125	0.0121951219512195	0	0	0	0	0.0357142857142857	0	0
EXTL1	0.0632458233890215	0.0215880485936303	0.0785041393091636	0.230707227512912	0.067794547224927	0.0255009107468124	0.0274821779109412	0.218635363169479	0.291831879460745	0.0503129513721714	0.076316732353995	0.0438392966174136	0.0715465052283985	0.0231935771632471	0.0601449275362319	0.314678792118456	0.0196754563894523	0.0898712654845761	0	0.00157232704402516	0.000622148486105351	0	0	0	0	0	0	0	0	0	0	0	0	0	0	0
SLC30A2	0	0.000465141731421692	0.000570939194975735	0.00632892497835627	0.00304284323271665	0	0.000826531666494473	0.00434561769851572	0.00925191646841131	0.00192585459797785	0.00179147259046937	0.00183172548540725	0.00165107319757843	0.000446030330062444	0.00072463768115942	0.00734522560335782	0	0.00242895312120476	0	0	0.000622148486105351	0	0	0	0	0	0	0.0078125	0	0	0	0	0	0	0	0
TRIM63	0.00119331742243437	0.000738754514610923	0.000428204396231801	0.00173149834313521	0.00060856864654333	0.000910746812386157	0.000516582291559045	0.00126982335346239	0.00198255352894528	0.000722195474241695	0.0039412396990326	0.00647209671510563	0.00220143093010457	0	0.000241545893719807	0.00128249970852279	0.000608519269776876	0.00145737187272286	0	0	0	0	0	0	0	0	0	0	0	0	0	0	0	0	0	0
PDIK1L	0.109785202863962	0.0474991791616504	0.0635169854410505	0.121145177180046	0.150925024342746	0.0500910746812386	0.0391569377001756	0.118573282916643	0.147237642083003	0.131439576311988	0.115012540308133	0.139943827085114	0.0715465052283985	0.0178412132024978	0.0753623188405797	0.158213827678676	0.0594320486815416	0.145980082584406	0.0186199342825849	0.0117924528301887	0.0163832434674409	0.0384615384615385	0.0180722891566265	0	0	0.02	0.0132450331125828	0	0	0	0	0.0357142857142857	0.142857142857143	0.0178571428571429	0	0
FAM110D	0.00954653937947494	0.000766115792929846	0.00256922637739081	0.00328387616801505	0.0139970788704966	0.123861566484517	0.0034094431242897	0.00445849088549015	0.00528680941052075	0.00938854116514203	0.00465782873522035	0.00464037122969838	0.00605393505778756	0.000446030330062444	0.00217391304347826	0.00711204383817186	0.000811359026369168	0.00680106873937333	0.0109529025191676	0.00471698113207547	0.0138946495230195	0	0.00903614457831325	0	0.0178571428571429	0	0.0264900662251656	0.0234375	0.0121951219512195	0	0.0769230769230769	0.0357142857142857	0	0.0714285714285714	0	0
ZNF593	0.0310262529832936	0.0128324395315749	0.0109905795032829	0.0228975729169776	0.0350535540408958	0.0318761384335155	0.0117780762475462	0.0382357920875896	0.0333068992862807	0.0256379393355802	0.0333213901827302	0.0273537672487483	0.0220143093010457	0.012042818911686	0.00990338164251208	0.0263495394660138	0.0101419878296146	0.0388632499392762	0.179627601314348	0.147798742138365	0.190377436748237	0.115384615384615	0.135542168674699	0.125	0.25	0.08	0.172185430463576	0.171875	0.195121951219512	0.25	0.384615384615385	0.25	0	0.142857142857143	0.0952380952380952	0.4
CNKSR1	0.0238663484486874	0.0214238809237168	0.0155580930630888	0.0351076215780518	0.0345666991236612	0.00591985428051002	0.0137410889554706	0.0197810260172696	0.0359503039915411	0.0293692826191623	0.0347545682551057	0.033581633899133	0.0302696752889378	0.00936663693131133	0.0263285024154589	0.0342777194823365	0.00588235294117647	0.02550400777265	0.00164293537787514	0.00314465408805031	0.00559933637494815	0	0.00903614457831325	0.0208333333333333	0	0	0	0	0.0365853658536585	0	0	0	0	0	0	0.1
CATSPER4	0.00119331742243437	0.000519864288059538	0.000570939194975735	0.00113442994895065	0.00121713729308666	0	0.000516582291559045	0.000649020825102997	0.00132170235263019	0.000842561386615311	0.000358294518093873	0.0014653803883258	0.000550357732526142	0	0.00072463768115942	0.000816136178150869	0	0.00145737187272286	0	0	0	0	0	0	0	0	0	0	0	0	0	0	0	0	0	0
CEP85	0.12291169451074	0.208137244172048	0.036682843277191	0.141206675224647	0.118549172346641	0.0327868852459016	0.0320281020766608	0.0991026581635533	0.172878667724029	0.1021906596052	0.120028663561448	0.0987910611796312	0.100165107319758	0.0423728813559322	0.13743961352657	0.174769733006879	0.0430020283975659	0.118047121690551	0.02026286966046	0.0102201257861635	0.0197013687266694	0.0384615384615385	0.0120481927710843	0.0208333333333333	0	0.02	0.00662251655629139	0	0.0121951219512195	0	0	0	0	0	0.0238095238095238	0
SH3BGRL3	0.0954653937947494	0.0647641457808909	0.0428204396231801	0.119742066453712	0.118914313534567	0.332422586520947	0.0587870647794194	0.234776228906823	0.201295268305578	0.0982185844968705	0.0841992117520602	0.0939064598852119	0.119977985690699	0.0597680642283675	0.0671497584541063	0.14900314795383	0.0569979716024341	0.134564002914744	0.554764512595838	0.470125786163522	0.366860223973455	0.384615384615385	0.397590361445783	0.333333333333333	0.571428571428571	0.45	0.496688741721854	0.8515625	0.304878048780488	0.35	0.230769230769231	0.428571428571428	0.428571428571429	0.178571428571429	0.202380952380952	0.4
UBXN11	0.0346062052505967	0.00870088650541753	0.0152726234656009	0.0860375556019942	0.0649951314508277	0.0209471766848816	0.0352309122843269	0.065381793554941	0.0831350779804388	0.055127587867116	0.0569688283769258	0.059347905727195	0.0401761144744084	0.0245316681534344	0.0330917874396135	0.0874431619447359	0.0176470588235294	0.0621811999028419	0.0219058050383352	0.0117924528301887	0.0194939858979676	0	0.0240963855421687	0.0625	0.0178571428571429	0.03	0.0132450331125828	0.03125	0.0853658536585366	0.05	0.0769230769230769	0.0357142857142857	0	0	0	0
CD52	0	0.000875560906205538	0	0.0016120846642983	0.00121713729308666	0.00865209471766849	0.000723215208182664	0.00564365934872171	0.00581549035157283	0.00156475686085701	0.00107488355428162	0.000976920258883869	0.0132085855806274	0.00133809099018733	0.000483091787439614	0.00466363530371925	0.00141987829614604	0.000242895312120476	0.0136911281489595	0.00157232704402516	0.00850269597677312	0	0	0	0.0535714285714286	0	0.0198675496688742	0.0078125	0.0121951219512195	0.05	0.0769230769230769	0	0	0.0178571428571429	0	0
CRYBG2	0	0.000191528948232461	0.000285469597487868	0.00250768725557513	0.00182570593962999	0	0.000206632916623618	0.00129804165020599	0.00303991541104943	0.00120365912373616	0.00286635614475099	0.00280864574429112	0.00110071546505228	0.000446030330062444	0.00072463768115942	0.00221522676926664	0.000202839756592292	0.00315763905756619	0.00328587075575027	0.00471698113207547	0.00476980506014102	0	0.00903614457831325	0.0208333333333333	0.0178571428571429	0	0	0.015625	0	0	0	0	0	0.0178571428571429	0	0
LIN28A	0	0.000300974061508154	0	0.000597068394184554	0.00158227848101266	0	0.000413265833247236	0.00059258423161578	0.00145387258789321	0.000361097737120847	0.00107488355428162	0.000854805226523385	0.00220143093010457	0	0.000241545893719807	0.00209863588667366	0.000202839756592292	0.000728685936361428	0.137458926615553	0.0188679245283019	0.0991289921194525	0.0769230769230769	0.0813253012048193	0.104166666666667	0.0892857142857143	0.03	0.0596026490066225	0.046875	0.109756097560976	0	0.230769230769231	0.0714285714285714	0.142857142857143	0.0357142857142857	0.130952380952381	0
DHDDS	0.267303102625298	0.0731914195031192	0.0899229232086783	0.311699555184046	0.408836416747809	0.116120218579235	0.0852360781072425	0.211609007280321	0.313111287338091	0.25830524795378	0.214976710856324	0.184637928929051	0.183819482663731	0.0686886708296164	0.150966183574879	0.375655823714586	0.0754563894523327	0.295117804226378	0.0246440306681271	0.0479559748427673	0.03255910410618	0	0.0391566265060241	0.104166666666667	0.107142857142857	0.03	0.033112582781457	0.09375	0.0731707317073171	0	0.230769230769231	0.0714285714285714	0	0.0357142857142857	0.0357142857142857	0.1
AL513365.2	0.0155131264916468	0.0166630184962241	0.0199828718241507	0.0229274263366869	0.0312804284323272	0.0186703096539162	0.0112614939559872	0.0162255206275749	0.0297383029341792	0.0217862301396245	0.016839842350412	0.0197826352423983	0.0159603742432581	0.0133809099018733	0.0282608695652174	0.0255334032878629	0.0225152129817444	0.0223463687150838	0	0	0	0	0	0	0	0	0	0	0	0	0	0	0	0	0	0
HMGN2	0.213603818615752	0.109718726058881	0.103197259491864	0.15926799414873	0.211903602726388	0.275500910746812	0.118090711850398	0.154608047858231	0.134945810203542	0.20739046701974	0.279469724113221	0.256319452924655	0.154650522839846	0.0900981266726137	0.144202898550725	0.198787454821033	0.075659229208925	0.307991255768764	0.989594742606791	0.5	0.590418913313978	0.423076923076923	0.662650602409639	0.604166666666667	0.303571428571428	0.49	0.735099337748344	0.390625	0.560975609756098	0.2	0.692307692307692	0.571428571428571	0.428571428571428	0.642857142857143	0.785714285714286	0.3
RPS6KA1	0.0525059665871122	0.0761464375615629	0.00499571795603768	0.0190763351941965	0.0563534566699124	0.0314207650273224	0.00392602541584874	0.0242677351995034	0.0257731958762887	0.0300914780934039	0.0347545682551057	0.0286970326047136	0.0599889928453495	0.00713648528099911	0.129951690821256	0.0353270374256733	0.323529411764706	0.0264755890211319	0.0147864184008762	0.0157232704402516	0.0188718374118623	0	0.0150602409638554	0.0416666666666667	0.107142857142857	0.02	0	0.015625	0.0121951219512195	0	0	0	0	0.0178571428571429	0.0238095238095238	0
AL512408.1	0.00238663484486874	0.000246251504870308	0.000285469597487868	0.000298534197092277	0.000730282375851996	0	0.000516582291559045	0.000649020825102997	0.000396510705789056	0.000722195474241695	0	0.000244230064720967	0	0	0.000483091787439614	0.00093272706074385	0.000202839756592292	0.000242895312120476	0	0	0	0	0	0	0	0	0	0	0	0	0	0	0	0	0	0
ARID1A	0.74582338902148	0.785378132866367	0.649300599486155	0.54270531689405	0.647517039922103	0.741347905282332	0.97944002479595	0.425673006377335	0.573618821041501	0.680789600385171	0.770691508419921	0.658566369520088	0.66758392955421	0.445138269402319	1.31256038647343	0.527340561968054	1.04949290060852	0.735001214476561	0.100766703176342	0.110062893081761	0.113023641642472	0.0384615384615385	0.117469879518072	0.0416666666666667	0.107142857142857	0.12	0.132450331125828	0.1015625	0.0487804878048781	0.1	0.0769230769230769	0	0.142857142857143	0.160714285714286	0.154761904761905	0.2
PIGV	0.0250596658711217	0.017429134289154	0.0139880102769055	0.0363316117861301	0.0406523855890945	0.0168488160291439	0.0264490133278231	0.0351317794457927	0.0417657943431139	0.0262397688974482	0.028305266929416	0.0267431920869459	0.0247660979636764	0.012042818911686	0.0263285024154589	0.0401072636119855	0.0103448275862069	0.0296332280786981	0.00547645125958379	0.00786163522012579	0.00912484446287847	0.0384615384615385	0.00602409638554217	0.0208333333333333	0	0	0	0.0078125	0.0121951219512195	0	0.0769230769230769	0	0	0.0178571428571429	0.0119047619047619	0
ZDHHC18	0.144391408114558	0.0478822370581154	0.0553811019126463	0.173448368510613	0.22078870496592	0.109744990892532	0.0576505837379895	0.130255657768497	0.171556965371398	0.178984111699567	0.170548190612684	0.16668701917206	0.111172261970281	0.0544157002676182	0.117391304347826	0.213477906027749	0.0164300202839757	0.165411707554044	0.015881708652793	0.0172955974842767	0.0226047283284944	0.0384615384615385	0.0210843373493976	0.0416666666666667	0	0.01	0.0198675496688742	0.015625	0.0121951219512195	0.05	0	0	0	0.0357142857142857	0.0357142857142857	0.1
SFN	0	0.000218890226551384	0.000142734798743934	8.95602591276831e-05	0	0	0.00392602541584874	0.000253964670692477	0	0.000120365912373616	0	0	0.00385250412768299	0	0.00869565217391304	0.000582954412964906	0	0.000242895312120476	0.00273822562979189	0.00786163522012579	0.00891746163417669	0	0.0150602409638554	0	0.0178571428571429	0.03	0	0.046875	0	0.05	0	0	0	0	0	0
AL034380.1	0.00238663484486874	0.000848199627886615	0.000285469597487868	0.00426903901841956	0.00243427458617332	0.000455373406193078	0.000413265833247236	0.0026525198938992	0.00687285223367698	0.00216658642272508	0.00322465066284486	0.00256441567957015	0.00275178866263071	0.00133809099018733	0.00169082125603865	0.00524658971668416	0.000202839756592292	0.00218605780908428	0	0	0	0	0	0	0	0	0	0	0	0	0	0	0	0	0	0
GPN2	0.0990453460620525	0.0541206085148298	0.0479588923779617	0.113025047019136	0.109664070107108	0.0564663023679417	0.0511416468643455	0.0881539590270331	0.130848532910389	0.100144439094848	0.100680759584378	0.105385272927097	0.0671436433681893	0.0365744870651204	0.0888888888888889	0.120205199953364	0.0322515212981744	0.116103959193588	0.0273822562979189	0.0306603773584906	0.0284114475321443	0.0384615384615385	0.0301204819277108	0.0625	0.0357142857142857	0.02	0.0198675496688742	0.0078125	0.0121951219512195	0	0	0	0	0.0178571428571429	0.0238095238095238	0
GPATCH3	0.0548926014319809	0.0183046951953595	0.0154153582643448	0.0520643639728931	0.0471032132424537	0.0305100182149362	0.0174604814546957	0.0388001580224618	0.0496960084588951	0.0391189215214251	0.0447868147617341	0.0388325802906338	0.026967528893781	0.0138269402319358	0.0306763285024155	0.0462865803894136	0.0184584178498986	0.0369200874423124	0.00766703176341731	0.0157232704402516	0.010576524263791	0	0.00903614457831325	0	0	0	0.0198675496688742	0.015625	0	0	0	0.0357142857142857	0	0.0178571428571429	0.0238095238095238	0
NUDC	0.171837708830549	0.106298566269016	0.0869254924350557	0.234498611815984	0.222979552093476	0.159380692167577	0.100836863312326	0.225802810542356	0.231694422416072	0.191020702936928	0.210677176639197	0.206374404689217	0.181067694001101	0.0892060660124888	0.165217391304348	0.209513816019587	0.0831643002028398	0.2348797668205	0.43921139101862	0.269654088050314	0.326213189547905	0.5	0.30421686746988	0.333333333333333	0.285714285714286	0.26	0.271523178807947	0.2578125	0.268292682926829	0.35	0.230769230769231	0.0714285714285714	0	0.267857142857143	0.273809523809524	0.2
KDF1	0	0.000465141731421692	0	0.00289578171179509	0.000730282375851996	0	0.000516582291559045	0.00126982335346239	0.0021147237642083	0.000722195474241695	0.000358294518093873	0.000610575161802418	0.00110071546505228	0.000892060660124888	0.00120772946859903	0.00303136294741751	0.000405679513184584	0.00145737187272286	0.00109529025191676	0.00471698113207547	0.0062214848610535	0	0.00602409638554217	0	0	0	0.0198675496688742	0	0	0	0	0	0	0	0	0
TRNP1	0.0727923627684964	0.0119021560687315	0.0419640308307165	0.0858882885034481	0.194498539435248	0.0191256830601093	0.0171505320797603	0.115045995823692	0.077451757864129	0.100024073182475	0.0888570404872805	0.0985468311149102	0.0676940011007155	0.0133809099018733	0.0229468599033816	0.0939722513699429	0.0121703853955375	0.112946320136021	0.0246440306681271	0.029874213836478	0.0302778929904604	0.0384615384615385	0.0271084337349398	0.0208333333333333	0.0178571428571429	0	0.0463576158940397	0.0390625	0.0121951219512195	0.05	0.0769230769230769	0.0714285714285714	0	0.0178571428571429	0	0.3
TENT5B	0.0035799522673031	0.000383057896464923	0.000428204396231801	0.00313460906946891	0.00389483933787731	0.000910746812386157	0.00123979749974171	0.00234211862971951	0.00277557494052339	0.00288878189696678	0.00501612325331422	0.00109903529124435	0.00440286186020914	0.00133809099018733	0.00169082125603865	0.00291477206482453	0	0.00388632499392762	0.0273822562979189	0.0110062893081761	0.0290335960182497	0	0.00301204819277108	0.0833333333333333	0.0178571428571429	0.02	0.0132450331125828	0	0.0121951219512195	0.1	0	0.107142857142857	0	0.0535714285714286	0.0238095238095238	0
SLC9A1	0.12291169451074	0.0417259494363577	0.0513845275478162	0.174254410842762	0.256085686465433	0.193078324225865	0.0493852670730447	0.198148879733619	0.187946074544013	0.132883967260472	0.137226800429953	0.22725607522286	0.121078701155751	0.163247100802855	0.0804347826086956	0.201469045120672	0.0494929006085193	0.165411707554044	0.0109529025191676	0.0495283018867925	0.0155537121526338	0	0.0120481927710843	0.0208333333333333	0.0178571428571429	0.05	0.0132450331125828	0.09375	0.0121951219512195	0	0	0	0	0.0178571428571429	0.0119047619047619	0
AL590640.1	0.00119331742243437	0.000492503009740615	0.000570939194975735	0.00268680777383049	0.00304284323271665	0.000455373406193078	0.000309949374935427	0.0016366612111293	0.00277557494052339	0.00156475686085701	0.000716589036187746	0.00122115032360484	0	0	0.00217391304347826	0.00233181765185962	0.000405679513184584	0.000728685936361428	0	0	0	0	0	0	0	0	0	0	0	0	0	0	0	0	0	0
WDTC1	0.215990453460621	0.151143701433731	0.147873251498715	0.24312625011195	0.212512171372931	0.183515482695811	0.131728484347557	0.188667532027767	0.257996299233413	0.182233991333654	0.207094231458259	0.238124313102943	0.149697303247111	0.154326494201606	0.189371980676329	0.255800396409001	0.135699797160243	0.207432596550887	0.0131434830230011	0.0157232704402516	0.0145167980091248	0	0.0271084337349398	0	0	0.02	0.0198675496688742	0.0078125	0	0	0	0	0	0	0	0
TMEM222	0.174224343675418	0.0827405056364233	0.0854981444476163	0.178314475923217	0.18159688412853	0.113387978142077	0.0720115714433309	0.171680117388114	0.181998413957177	0.164179104477612	0.18595485489072	0.200146538038833	0.117226197028068	0.0664585191793042	0.126570048309179	0.176635187128367	0.0618661257606491	0.183143065338839	0.0421686746987952	0.0621069182389937	0.0518457071754459	0.0384615384615385	0.0391566265060241	0.0625	0.0357142857142857	0.05	0.0463576158940397	0.0859375	0.0121951219512195	0.1	0	0	0	0.107142857142857	0.0357142857142857	0.1
SYTL1	0.00238663484486874	0.000684031957973076	0.000428204396231801	0.00435859927754724	0.00413826679649464	0.00182149362477231	0.00175637979130075	0.00499463852361871	0.00317208564631245	0.00361097737120847	0.00429953421712648	0.00256441567957015	0.0143093010456797	0.00178412132024978	0.00507246376811594	0.00303136294741751	0.000811359026369168	0.00315763905756619	0.0125958378970427	0.00943396226415094	0.0263376192451265	0	0.0210843373493976	0	0.0178571428571429	0.01	0.00662251655629139	0.015625	0	0.05	0.153846153846154	0	0.142857142857143	0	0.0238095238095238	0
MAP3K6	0.0107398568019093	0.00205209587391923	0.00413930916357408	0.0091649998507329	0.0186222005842259	0.0701275045537341	0.0323380514515962	0.0163948304080366	0.00991276764472641	0.0145642753972075	0.0132568971694733	0.018683599951154	0.0176114474408365	0.0223015165031222	0.0449275362318841	0.00944386149003148	0.00425963488843813	0.0179742530969152	0.00273822562979189	0.00786163522012579	0.00559933637494815	0	0.00602409638554217	0.0416666666666667	0	0.03	0	0.015625	0	0	0	0	0	0	0	0
FCN3	0	8.20838349567692e-05	0	0.00125384362778756	0.00133885102239533	0.0136612021857923	0.000516582291559045	0.000846548902308257	0.0021147237642083	0.000240731824747232	0	0.000610575161802418	0	0	0.00072463768115942	0.00233181765185962	0	0.000728685936361428	0	0	0	0	0	0	0	0	0	0	0	0	0	0	0	0	0	0
CD164L2	0.00477326968973747	0.000191528948232461	0.000142734798743934	0.00185091202197212	0.00462512171372931	0	0.000413265833247236	0.0026243015971556	0.00198255352894528	0.00192585459797785	0.00250806162665711	0.00134326535596532	0.00165107319757843	0	0.00072463768115942	0.00617931677742801	0.000202839756592292	0.00340053436968667	0	0	0	0	0	0	0	0	0	0	0	0	0	0	0	0	0	0
GPR3	0.0155131264916468	0.00259932144029769	0.00613759634598915	0.0159715795444368	0.0468597857838364	0.00227686703096539	0.00774873437338568	0.0216434336023478	0.0196933650541898	0.0273230621088108	0.022572554639914	0.026010501892783	0.019262520638415	0.00223015165031222	0.0130434782608696	0.0213361315145156	0.00365111561866126	0.0213747874666019	0.00164293537787514	0.00314465408805031	0.00311074243052675	0	0.00301204819277108	0	0.0178571428571429	0.01	0.00662251655629139	0.0078125	0	0	0	0	0	0	0	0
WASF2	0.229116945107399	0.434168764364671	0.234370539537539	0.168194166641789	0.110150925024343	1.14845173041894	0.458311809071185	0.14904904339974	0.239888977002379	0.152864708714492	0.173772841275528	0.162168762974722	0.268024215740231	0.503122212310437	0.810628019323671	0.221522676926664	1.07261663286004	0.166869079426767	0.159912376779847	0.382861635220126	0.297179593529656	0.115384615384615	0.280120481927711	0.375	0.375	0.41	0.337748344370861	0.4765625	0.182926829268293	0.25	0.230769230769231	0.142857142857143	0	0.267857142857143	0.25	0.5
FO393419.2	0.0035799522673031	0.00435044325270877	0.00199828718241507	0.00435859927754724	0.00231256085686465	0.00500910746812386	0.00309949374935427	0.00327332242225859	0.00568332011630981	0.00300914780934039	0.00322465066284486	0.00378556600317499	0.00165107319757843	0.00624442462087422	0.0070048309178744	0.00524658971668416	0.00628803245436105	0.00267184843332524	0	0	0	0	0	0	0	0	0	0	0	0	0	0	0	0	0	0
BX293535.1	0.00119331742243437	0.000902922184524461	0.000856408792463603	0.00543332238707944	0.000730282375851996	0.000455373406193078	0.000206632916623618	0.00270895648738642	0.00621200105736188	0.000601829561868079	0.00143317807237549	0.00500671632677983	0.00275178866263071	0.00178412132024978	0.00193236714975845	0.00338113559519646	0.00649087221095335	0.00194316249696381	0	0	0	0	0	0	0	0	0	0	0	0	0	0	0	0	0	0
AHDC1	0.29236276849642	0.0617544051658093	0.237510705109906	0.392900856793146	0.259493670886076	0.188524590163934	0.304783552019837	0.295022292454427	0.386201427438541	0.243500240731825	0.358652812611967	0.334595188667725	0.221794166208035	0.165477252453167	0.296618357487923	0.37623877812755	0.166734279918864	0.30119018702939	0.0147864184008762	0.0345911949685535	0.0240564081294069	0.153846153846154	0.0301204819277108	0	0	0.04	0.00662251655629139	0.0234375	0.024390243902439	0	0	0	0	0	0.0238095238095238	0
FGR	0.0035799522673031	0.00114917368939477	0.00114187838995147	0.00265695435412126	0.00121713729308666	0.357012750455373	0.000826531666494472	0.00143913313392404	0.00317208564631245	0.00216658642272508	0.00286635614475099	0.00170961045304677	0.0143093010456797	0.0218554861730598	0.00966183574879227	0.00233181765185962	0.0154158215010142	0.00170026718484333	0	0	0	0	0	0	0	0	0	0	0	0	0	0	0	0	0	0
IFI6	0.0656324582338902	0.0303436576556857	0.0762203825292606	0.0472281099799982	0.0776533592989289	0.654371584699454	0.0377105072838103	0.0759354365370506	0.10943695479778	0.0745064997592682	0.0942314582586886	0.106850653315423	0.073747936158503	0.056199821587868	0.0565217391304348	0.056080214527224	0.0219066937119675	0.170512509108574	0.0306681270536692	0.341981132075472	0.0725839900456242	0.153846153846154	0.123493975903614	0.0416666666666667	0.267857142857143	0.24	0.0993377483443709	0.375	0.170731707317073	0.05	0.0769230769230769	0	0	0.0714285714285714	0.0952380952380952	0.2
AL445490.1	0.00119331742243437	0.00131334135930831	0.00157008278618327	0.00456757321551184	0.00450340798442064	0.000910746812386156	0.000929848124806282	0.00273717478413003	0.00647634152788792	0.00324987963408763	0.00358294518093873	0.00378556600317499	0.00220143093010457	0.000446030330062444	0.00217391304347826	0.00501340795149819	0.00121703853955375	0.00412922030604809	0	0	0	0	0	0	0	0	0	0	0	0	0	0	0	0	0	0
FAM76A	0.125298329355609	0.0716318266389406	0.0542392235226948	0.190763351941965	0.157010710808179	0.115209471766849	0.0706684574852774	0.137451323438117	0.228522336769759	0.143837265286471	0.168756718022214	0.153864940774209	0.0985140341221794	0.0990187332738626	0.1	0.204966771598461	0.0472616632860041	0.182414379402478	0.0268346111719606	0.0275157232704403	0.0333886354209871	0.0384615384615385	0.0180722891566265	0	0.0357142857142857	0.01	0.0463576158940397	0.0234375	0.024390243902439	0	0.0769230769230769	0	0	0.0892857142857143	0.0357142857142857	0
STX12	0.430787589498807	0.31325927547335	0.329574650299743	0.595486162939965	0.625243427458617	1.01411657559199	0.297034817646451	0.485100739319375	0.681998413957177	0.70871449205585	0.509136510211394	0.484430333374038	0.492019812878371	0.315343443354148	0.433091787439614	0.743033694765069	0.39553752535497	0.521253339810542	0.0640744797371303	0.0715408805031447	0.0483201990875156	0.115384615384615	0.0602409638554217	0.0416666666666667	0.107142857142857	0.07	0.0529801324503311	0.1171875	0.0487804878048781	0	0.153846153846154	0.142857142857143	0	0.0714285714285714	0.0238095238095238	0
PPP1R8	0.100238663484487	0.0716865491955784	0.0759349129317728	0.109890437949667	0.105769230769231	0.086976320582878	0.0554809381134415	0.0945595123878323	0.129659000793021	0.0991815117958594	0.0877821569329989	0.0961045304677006	0.0742982938910292	0.0410347903657449	0.101449275362319	0.138393377637869	0.0515212981744422	0.127034248239009	0.0438116100766703	0.0306603773584906	0.0383658233098299	0.0384615384615385	0.0210843373493976	0.0208333333333333	0.0178571428571429	0.01	0.0198675496688742	0.0234375	0.0365853658536585	0.05	0	0.0357142857142857	0	0.107142857142857	0.0476190476190476	0
THEMIS2	0.00477326968973747	0.044790412608077	0.00314016557236654	0.0223602113622115	0.00499026290165531	0.011384335154827	0.00309949374935427	0.025876178113889	0.0261697065820777	0.0143235435724603	0.00680759584378359	0.00867016729759433	0.0429279031370391	0.00267618198037467	0.048792270531401	0.0834790719365746	0.140770791075051	0.00412922030604809	0.00219058050383352	0.00157232704402516	0.00103691414350892	0	0	0	0.0714285714285714	0	0	0.0078125	0	0	0	0	0	0	0.0119047619047619	0
RPA2	0.102625298329356	0.0843821823355587	0.0659434770196974	0.112039884168732	0.101022395326193	0.0997267759562842	0.0610600268622792	0.113098933348383	0.131377213851441	0.105079441502167	0.117878896452884	0.0943949200146538	0.106769400110072	0.0557537912578055	0.118840579710145	0.133729742334149	0.103651115618661	0.131163468545057	0.154435925520263	0.059748427672956	0.10929075072584	0.153846153846154	0.0903614457831325	0.104166666666667	0.0535714285714286	0.14	0.0860927152317881	0.078125	0.0731707317073171	0.2	0	0.142857142857143	0	0.0892857142857143	0.19047619047619	0
SMPDL3B	0.0035799522673031	0.00134070263762723	0.00157008278618327	0.00271666119353972	0.00133885102239533	0.00591985428051002	0.0011364810414299	0.0039505615441052	0.00502246893999471	0.00180548868560424	0.00179147259046937	0.00195384051776774	0.00440286186020913	0.000892060660124888	0.00241545893719807	0.108196339046287	0.00162271805273834	0.00388632499392762	0.00109529025191676	0.000786163522012579	0.00311074243052675	0	0	0	0	0	0	0.0078125	0	0.05	0	0	0	0	0.0119047619047619	0
AL512288.1	0.00119331742243437	0.00109445113275692	0.00185555238367114	0.00400035824103651	0.00304284323271665	0.00136612021857923	0.000929848124806282	0.00189062588182177	0.00290774517578641	0.00445353875782378	0.0039412396990326	0.00244230064720967	0.00220143093010457	0.00133809099018733	0.0070048309178744	0.0144572694415297	0.0125760649087221	0.00412922030604809	0	0	0	0	0	0	0	0	0	0	0	0	0	0	0	0	0	0
XKR8	0.035799522673031	0.0128598008098938	0.0148444190693691	0.0149267098546138	0.0214216163583252	0.0204918032786885	0.0174604814546957	0.0117670297420848	0.00700502246893999	0.0255175734232065	0.025438910784665	0.0190499450482354	0.0236653824986241	0.00847457627118644	0.0272946859903382	0.0600443045353853	0.00912778904665314	0.0332766577605052	0.0136911281489595	0.0196540880503145	0.0261302364164247	0.0384615384615385	0.0240963855421687	0.0208333333333333	0.0178571428571429	0.02	0	0.046875	0.0365853658536585	0.05	0.0769230769230769	0	0	0.0178571428571429	0.0119047619047619	0
EYA3	0.440334128878282	0.370964211447959	0.313588352840422	0.533659730722154	0.427215189873418	0.386612021857923	0.282260564107862	0.314521135504261	0.494713190589479	0.415021665864227	0.418487997133644	0.417022835511051	0.330764997248211	0.244870651204282	0.461594202898551	0.562201235863355	0.374442190669371	0.394704882195774	0.0257393209200438	0.0220125786163522	0.0331812525922854	0	0.0421686746987952	0.0208333333333333	0.0357142857142857	0.01	0.0463576158940397	0.0390625	0.024390243902439	0	0	0	0	0.0357142857142857	0.0357142857142857	0
PTAFR	0.0167064439140811	0.0148024515705374	0.00456751355980588	0.0168373287160044	0.00876338851022395	0.0168488160291439	0.0034094431242897	0.0107793893560585	0.0170499603489294	0.00770341839191141	0.00716589036187746	0.0081817071681524	0.0242157402311502	0.00579839429081177	0.079951690821256	0.0148070420893086	0.333874239350913	0.00801554529997571	0	0	0	0	0	0	0	0	0	0	0	0	0	0	0	0	0	0
DNAJC8	0.134844868735084	0.0930830688409763	0.0830716528689695	0.214735647968475	0.188412852969815	0.167577413479053	0.0758342804008679	0.208194593374344	0.225350251123447	0.172725084256139	0.162307416696525	0.171571620466479	0.15685195376995	0.0834076717216771	0.135024154589372	0.192957910691384	0.0886409736308316	0.182657274714598	0.403066812705367	0.25	0.325798423890502	0.153846153846154	0.355421686746988	0.125	0.25	0.29	0.28476821192053	0.2265625	0.329268292682927	0.55	0.153846153846154	0.428571428571429	0.142857142857143	0.357142857142857	0.202380952380952	0.3
ATP5IF1	0.342482100238663	0.144522272080552	0.12917499286326	0.356419977908469	0.480038948393379	0.260473588342441	0.138444054137824	0.469778204187595	0.355141422151731	0.407438613384689	0.38301683984235	0.356575894492612	0.3010456796918	0.153434433541481	0.158454106280193	0.326687653025533	0.136105476673428	0.451542385231965	0.717415115005477	0.413522012578616	0.546038987971796	0.5	0.545180722891566	0.4375	0.5	0.44	0.642384105960265	0.6015625	0.75609756097561	0.45	1.15384615384615	0.535714285714286	0.714285714285714	0.535714285714286	0.464285714285714	0.3
AL353622.1	0.0178997613365155	0.00591003611688738	0.0105623751070511	0.00812013016090993	0.00632911392405063	0.00591985428051002	0.00640562041533216	0.00490998363338789	0.00819455458630716	0.00794415021665864	0.0218559656037263	0.0156307241421419	0.00935608145294441	0.00178412132024978	0.0101449275362319	0.00652908942520695	0.00872210953346856	0.0140879281029876	0.00438116100766703	0.00157232704402516	0.00331812525922854	0	0.00602409638554217	0	0	0	0.0132450331125828	0	0	0	0	0	0	0	0.0238095238095238	0
SESN2	0.102625298329356	0.0147750902922185	0.0419640308307165	0.054542197808759	0.110637779941577	0.0678506375227687	0.0463890897820023	0.0605282465150404	0.0700502246893999	0.0700529610014444	0.111071300609101	0.101599706923922	0.062190423775454	0.0325602140945584	0.0642512077294686	0.0594613501224204	0.037525354969574	0.103473402963323	0.0410733844468784	0.0644654088050314	0.0829531314807134	0.0769230769230769	0.0421686746987952	0.0416666666666667	0.142857142857143	0.03	0.0728476821192053	0.0625	0.024390243902439	0.15	0.153846153846154	0.0357142857142857	0	0.0714285714285714	0.0476190476190476	0
MED18	0.00715990453460621	0.00508919776731969	0.00471024835854981	0.0144789085589754	0.0127799415774099	0.00819672131147541	0.00516582291559045	0.0160279925503697	0.0206185567010309	0.00782378430428503	0.0146900752418488	0.0145316888508975	0.00880572372041827	0.00713648528099911	0.00966183574879227	0.0142240876763437	0.00628803245436105	0.0138450327908671	0.0164293537787514	0.0117924528301887	0.015346329323932	0	0.0150602409638554	0	0.0178571428571429	0.01	0	0.015625	0.024390243902439	0	0.153846153846154	0	0	0	0.0357142857142857	0
PHACTR4	0.781622911694511	0.842289591769728	0.743362831858407	0.473296116070096	0.728213242453749	0.882969034608379	0.504390949478252	0.360516959196343	0.500793021411578	0.701853635050554	0.804729487638839	0.613872267676151	0.592735277930655	0.559322033898305	0.967632850241546	0.522327154016556	0.628194726166329	0.77556473160068	0.0805038335158817	0.0738993710691824	0.0985068436333472	0.153846153846154	0.123493975903614	0.0208333333333333	0.125	0.08	0.139072847682119	0.046875	0.0853658536585366	0	0.0769230769230769	0.0714285714285714	0.142857142857143	0.232142857142857	0.130952380952381	0
RCC1	0.128878281622912	0.0466509795337638	0.0461033399942906	0.145774248440159	0.131937682570594	0.0478142076502732	0.0386403554086166	0.0923584852418308	0.142347343378271	0.10652383245065	0.122536725188105	0.125900598363659	0.0913593835993396	0.0272078501338091	0.0932367149758454	0.136411332633788	0.0632860040567951	0.12752003886325	0.0487404162102957	0.0369496855345912	0.0532973869763584	0	0.0662650602409639	0.0416666666666667	0.0178571428571429	0.02	0.0463576158940397	0.0546875	0.024390243902439	0	0	0.0357142857142857	0	0.0535714285714286	0	0
TRNAU1AP	0.282816229116945	0.169284228959177	0.139023693976592	0.292264978953339	0.3230282375852	0.14344262295082	0.13193511726418	0.243918957051752	0.407877346021676	0.344126143476168	0.398065209602293	0.365246061790206	0.222894881673088	0.154326494201606	0.218357487922705	0.393494228751312	0.123732251521298	0.390575661889726	0.056407447973713	0.0707547169811321	0.0671920364993779	0.0769230769230769	0.0843373493975904	0.0625	0.0178571428571429	0.07	0.0596026490066225	0.1015625	0.0853658536585366	0.05	0	0.0714285714285714	0.142857142857143	0	0.0357142857142857	0
SNHG12	0.0429594272076372	0.0204935974608734	0.0209820154153583	0.0547213183270144	0.0517283349561831	0.0209471766848816	0.0245893170782106	0.026243015971556	0.0481099656357388	0.0344246509388541	0.0512361160874239	0.0478690926853096	0.030820033021464	0.0182872435325602	0.0410628019323672	0.0395243091990206	0.032657200811359	0.0371629827544328	0.0558598028477547	0.191823899371069	0.123807548734965	0.269230769230769	0.0813253012048193	0.354166666666667	0.232142857142857	0.14	0.0728476821192053	0.078125	0.0365853658536585	0.1	0.0769230769230769	0.107142857142857	0.142857142857143	0.125	0.0357142857142857	0.2
TAF12	0.105011933174224	0.0651745649556747	0.0813588352840423	0.112547392303788	0.147030185004869	0.0760473588342441	0.0652960016530633	0.0948134770585247	0.136267512556172	0.127587867116033	0.127552848441419	0.10611796312126	0.0886075949367089	0.0686886708296164	0.119323671497585	0.136994287046753	0.054158215010142	0.136021374787467	0.0821467688937568	0.0636792452830189	0.0788054749066777	0.0769230769230769	0.0753012048192771	0.145833333333333	0.0892857142857143	0.03	0.0794701986754967	0.03125	0.0487804878048781	0.05	0.0769230769230769	0.142857142857143	0	0.0178571428571429	0.0595238095238095	0
RAB42	0	0.000355696618146	0	0.00101501627011374	0.00133885102239533	0.00136612021857923	0.00134311395805352	0.000733675715333822	0.00185038329368226	0.000722195474241695	0.00143317807237549	0.00134326535596532	0.000550357732526142	0.000446030330062444	0.00120772946859903	0.000699545295557887	0.00283975659229209	0.00121447656060238	0.00328587075575027	0.014937106918239	0.00539195354624637	0	0.00301204819277108	0.0208333333333333	0	0.01	0.0132450331125828	0.0078125	0.0121951219512195	0	0	0	0	0	0	0
LINC01715	0.00954653937947494	0.0143920323957535	0.0144162146731373	0.0154043645699615	0.00949367088607595	0.00273224043715847	0.0126046079140407	0.0102150234211863	0.0146708961141951	0.00541646605681271	0.0111071300609101	0.0147759189156185	0.00935608145294441	0.00535236396074933	0.0195652173913043	0.0132913606155999	0.00344827586206897	0.00971581248481904	0	0	0	0	0	0	0	0	0	0	0	0	0	0	0	0	0	0
AL360012.1	0.0035799522673031	0.00145014775090292	0.000570939194975735	0.00671701943457623	0.00194741966893866	0.000910746812386157	0.00175637979130075	0.00397877984084881	0.00885540576262226	0.00204622051035147	0.00250806162665711	0.00268653071193064	0.00275178866263071	0.00178412132024978	0.00386473429951691	0.00792818001632272	0.00385395537525355	0.00242895312120476	0.00109529025191676	0.00471698113207547	0.0024885939444214	0	0.00301204819277108	0.0416666666666667	0	0	0	0	0.0121951219512195	0	0	0	0	0	0.0119047619047619	0
GMEB1	0.0847255369928401	0.0762832439531575	0.0749357693405652	0.126906887183927	0.113437195715677	0.11976320582878	0.0544477735303234	0.0939669281562165	0.142083002907745	0.103153586904189	0.0899319240415622	0.0948833801440957	0.0913593835993396	0.096342551293488	0.106038647342995	0.138976332050834	0.0979716024340771	0.086227835802769	0.0290251916757941	0.0369496855345912	0.0333886354209871	0.0384615384615385	0.0481927710843374	0.0208333333333333	0.0357142857142857	0.02	0.0529801324503311	0.0546875	0.024390243902439	0	0.0769230769230769	0.0357142857142857	0	0.0357142857142857	0	0.1
YTHDF2	0.167064439140811	0.137298894604356	0.161718526976877	0.232737260053139	0.220666991236611	0.252276867030965	0.133174914763922	0.233252440882668	0.24649748876553	0.204020221473279	0.192045861698316	0.19709366222982	0.181067694001101	0.131132917038359	0.245652173913043	0.238778127550426	0.178093306288032	0.228807384017488	0.224534501642935	0.159591194968553	0.190377436748237	0.192307692307692	0.180722891566265	0.166666666666667	0.125	0.1	0.132450331125828	0.25	0.170731707317073	0.15	0.153846153846154	0.464285714285714	0.142857142857143	0.267857142857143	0.154761904761905	0.3
OPRD1	0.0214797136038186	0.0160337090948889	0.0157008278618327	0.375675433620921	1.03639240506329	0.0359744990892532	0.015704101663395	0.201083582594955	0.352630187681734	0.370365912373616	0.0204227875313508	0.0271095371840274	0.218492019812878	0.0178412132024978	0.05	0.170222688585753	0.0133874239350913	0.0466358999271314	0.000547645125958379	0	0.000829531314807134	0	0	0	0	0	0	0	0	0	0	0	0	0	0	0
AL009181.1	0.00119331742243437	0.000273612783189231	0.000856408792463603	0.0063587783980655	0.0146056475170399	0.00136612021857923	0.000516582291559045	0.00299113945482251	0.00806238435104415	0.00409244102070294	0.00179147259046937	0.000976920258883869	0.00110071546505228	0.000446030330062444	0.00217391304347826	0.00349772647778944	0.00547667342799189	0.000485790624240952	0	0	0	0	0	0	0	0	0	0	0	0	0	0	0	0	0	0
EPB41	0.0906921241050119	0.0460490314107475	0.0705109905795033	0.450846344448757	1.20094936708861	0.444899817850638	0.153734889967972	0.360855578757266	0.699577055247158	0.240972556571979	0.11931207452526	0.0763218952253022	0.499724821133737	0.37778768956289	0.34975845410628	0.520578290777661	0.83894523326572	0.0869565217391304	0.128696604600219	0.0361635220125786	0.0729987557030278	0.192307692307692	0.117469879518072	0.104166666666667	0.107142857142857	0.04	0.0927152317880795	0.03125	0.0975609756097561	0	0.0769230769230769	0.214285714285714	0	0.0535714285714286	0.0952380952380952	0
TMEM200B	0	0.000328335339827077	0.000570939194975735	0.00262710093441204	0.00450340798442064	0.0195810564663024	0.00206632916623618	0.00338619560923303	0.00383293682262754	0.000240731824747232	0.000358294518093873	0.000488460129441934	0.00330214639515685	0.02007136485281	0.00072463768115942	0.00128249970852279	0.00141987829614604	0.000485790624240952	0.00383351588170865	0.0133647798742138	0.00767316466196599	0	0.00903614457831325	0	0.0178571428571429	0.03	0.033112582781457	0	0.0121951219512195	0.05	0	0	0	0.0357142857142857	0	0
AL357500.1	0	0.000684031957973076	0.00142734798743934	0.00379138430307192	0.00377312560856865	0.00273224043715847	0.000413265833247236	0.00268073819064281	0.00489029870473169	0.00409244102070294	0.00286635614475099	0.00402979606789596	0.00220143093010457	0	0.00169082125603865	0.00361431736038242	0.00141987829614604	0.00388632499392762	0	0	0	0	0	0	0	0	0	0	0	0	0	0	0	0	0	0
SRSF4	0.563245823389022	0.419886177082193	0.475021410219812	0.566080544526375	0.73904576436222	1.01092896174863	0.501394772187209	0.418844178565382	0.588289717155697	0.569451131439576	0.57542099605876	0.535840761997802	0.528893780957622	0.526761819803747	0.659903381642512	0.497726477789437	0.5	0.599465630313335	0.266703176341731	0.232704402515723	0.269390294483617	0.307692307692308	0.331325301204819	0.333333333333333	0.303571428571429	0.24	0.264900662251656	0.1953125	0.182926829268293	0.3	0.153846153846154	0.214285714285714	0.428571428571429	0.375	0.380952380952381	0
MECR	0.168257756563246	0.0815639706687096	0.130887810448187	0.255843806908081	0.232108081791626	0.0751366120218579	0.0966008885215415	0.177662396297759	0.262754427702881	0.182354357246028	0.184163382300251	0.147881304188546	0.131535498073748	0.0776092774308653	0.138405797101449	0.244141308149703	0.0612576064908722	0.178285159096429	0.0410733844468784	0.0290880503144654	0.0356698465367068	0	0.0481927710843374	0.0208333333333333	0	0.04	0.0198675496688742	0.0078125	0.024390243902439	0	0.0769230769230769	0.0357142857142857	0	0.0535714285714286	0.0238095238095238	0
PTPRU	0.175417661097852	0.0350224362482215	0.0616614330573794	0.0780368391199212	0.0708373904576436	0.035063752276867	0.0174604814546957	0.087222755234494	0.260375363468147	0.28960038517092	0.0386958079541383	0.0501892783001587	0.0924600990643919	0.117752007136485	0.0367149758454106	0.239477672845983	0.00831643002028398	0.0388632499392762	0.00930996714129244	0.0133647798742138	0.0176275404396516	0	0.00602409638554217	0	0.0178571428571429	0	0.033112582781457	0.015625	0.0365853658536585	0	0	0	0	0.0357142857142857	0.0119047619047619	0
LINC01756	0.00119331742243437	0.000820838349567692	0.00142734798743934	0.00292563513150431	0.00316455696202532	0.00136612021857923	0.000516582291559045	0.00200349906879621	0.00541897964578377	0.00312951372171401	0.000716589036187746	0.0021980705824887	0.00220143093010457	0.000446030330062444	0.00289855072463768	0.00419727177334732	0.000608519269776876	0.00291474374544571	0	0	0	0	0	0	0	0	0	0	0	0	0	0	0	0	0	0
AL645944.2	0	0.00268140527525446	0	0.000985162850404514	0.000365141187925998	0.000455373406193078	0	0.000282182967436086	0.0154639175257732	0.000601829561868079	0	0.000488460129441934	0.00330214639515685	0.00133809099018733	0.00120772946859903	0.00128249970852279	0	0.000971581248481904	0	0	0	0	0	0	0	0	0	0	0	0	0	0	0	0	0	0
LINC01648	0.00119331742243437	0.000273612783189231	0.000428204396231801	0.00400035824103651	0.00133885102239533	0.000455373406193078	0.000206632916623618	0.00180597099159095	0.00766587364525509	0.00361097737120847	0.000716589036187746	0.000488460129441934	0.00220143093010457	0	0.00169082125603865	0.00524658971668416	0	0.000485790624240952	0	0	0	0	0	0	0	0	0	0	0	0	0	0	0	0	0	0
MATN1	0.00238663484486874	0.00331071467658969	0.015129888666857	0.018091172343792	0.00267770204479065	0.00136612021857923	0.00123979749974171	0.00917094644167278	0.0218080888183981	0.00349061145883486	0.00322465066284486	0.0021980705824887	0.00440286186020914	0.00133809099018733	0.00434782608695652	0.01877113209747	0.00121703853955375	0.00267184843332524	0	0.00471698113207547	0.000414765657403567	0	0	0	0	0.01	0	0	0	0	0.0769230769230769	0	0	0	0	0
MATN1-AS1	0.00477326968973747	0.0306719929955128	0.00756494433342849	0.00540346896737021	0.00231256085686465	0.00546448087431694	0.00154974687467714	0.00380947006038716	0.00541897964578377	0.00252768415984593	0.00107488355428162	0.00109903529124435	0.00550357732526142	0.00490633363068689	0.0195652173913043	0.00547977148187012	0.00385395537525355	0.00194316249696381	0.00219058050383352	0.00157232704402516	0.00394027374533389	0	0.00602409638554217	0	0	0.02	0.0132450331125828	0	0	0	0	0	0	0	0	0.1
LAPTM5	0	0.00380321768633031	0.00285469597487868	0.00316446248917814	0.0129016553067186	0.0168488160291439	0.00361607604091332	0.00555900445849089	0.00449378799894264	0.0191381800674049	0.00214976710856324	0.00280864574429112	0.0605393505778756	0.00624442462087422	0.141545893719807	0.00361431736038242	0.562677484787018	0.00242895312120476	0.00219058050383352	0.000786163522012579	0.0037328909166321	0	0	0	0.803571428571429	0	0	0.140625	0.0121951219512195	0	0	0	0	0	0	0
AL137027.1	0.00119331742243437	0.000601948123016307	0.000713673993719669	0.00200017912051826	0.0292112950340798	0.000910746812386157	0	0.00172131610136012	0.00303991541104943	0.0309340394800193	0.00107488355428162	0.00109903529124435	0.0104567969179967	0	0.00169082125603865	0.00536318059927714	0	0.00121447656060238	0	0	0	0	0	0	0	0	0	0	0	0	0	0	0	0	0	0
LINC01778	0.0035799522673031	0.000437780453102769	0.00185555238367114	0.00244798041615667	0.00255598831548199	0.000455373406193078	0.000206632916623618	0.00194706247530899	0.00290774517578641	0.00264805007221955	0.000716589036187746	0.00183172548540725	0.00165107319757843	0	0.00120772946859903	0.0037309082429754	0	0.00145737187272286	0	0	0	0	0	0	0	0	0	0	0	0	0	0	0	0	0	0
SDC3	0.255369928400955	0.0494965524789318	0.776905509563232	0.254858644057677	0.173198636806232	0.27959927140255	0.243516892240934	0.264179694113663	0.184906159132963	0.234472797303804	0.171264779648871	0.132006349981683	0.15410016510732	0.0990187332738626	0.297826086956522	0.266410166724962	0.0647058823529412	0.0935146951663833	0.0180722891566265	0.0227987421383648	0.0157610949813355	0	0.0120481927710843	0.0208333333333333	0.0357142857142857	0.01	0.0132450331125828	0.0234375	0.024390243902439	0.05	0	0	0.142857142857143	0.0357142857142857	0.0476190476190476	0.1
PUM1	0.865155131264916	0.779386012914523	0.837710533828147	0.820103292832194	0.793695228821811	1.33333333333333	0.75782622171712	0.870308708166375	0.84721120803595	0.872773230621088	0.918308849874597	0.956771278544389	0.899834892680242	1.08028545941124	1.06739130434783	0.863355485601026	1.08924949290061	0.910371629827544	0.132530120481928	0.158805031446541	0.172335130651182	0.153846153846154	0.201807228915663	0.1875	0.142857142857143	0.18	0.19205298013245	0.1796875	0.158536585365854	0.35	0.153846153846154	0.107142857142857	0.428571428571429	0.267857142857143	0.214285714285714	0.1
NKAIN1	0.0883054892601432	0.24414468643975	0.0249785897801884	0.0926351613577335	0.0268987341772152	0.0341530054644809	0.0117780762475462	0.133698289971217	0.0416336241078509	0.0324987963408763	0.0756001433178072	0.186469654414458	0.0715465052283985	0.0124888492417484	0.154589371980676	0.0905911157747464	0.0184584178498986	0.0235608452756862	0.0481927710843374	0.00471698113207547	0.0174201576109498	0.0384615384615385	0.0240963855421687	0	0	0	0.00662251655629139	0.0078125	0.0365853658536585	0.05	0.0769230769230769	0.0357142857142857	0	0.0357142857142857	0.0119047619047619	0.1
SNRNP40	0.155131264916468	0.171664660172923	0.128033114473309	0.214287846672836	0.232351509250243	0.204462659380692	0.0913317491476392	0.140809300750607	0.200766587364526	0.185965334617236	0.217484772482981	0.218219562828184	0.152449091909741	0.103033006244425	0.19975845410628	0.223971085461117	0.0815415821501014	0.230021860578091	0.117743702081051	0.0322327044025157	0.0748652011613438	0	0.0602409638554217	0.0208333333333333	0.107142857142857	0.08	0.0596026490066225	0.0546875	0.0609756097560976	0.15	0	0.0714285714285714	0	0.0892857142857143	0.166666666666667	0
ZCCHC17	0.287589498806683	0.178915398927438	0.292749072223808	0.496223542406783	0.431962025316456	0.288251366120219	0.176877776629817	0.396833907105367	0.512820512820513	0.401901781415503	0.358294518093873	0.409940163634143	0.305448541552009	0.126672613737734	0.314251207729469	0.440480354436283	0.121298174442191	0.381831430653388	0.194961664841183	0.123427672955975	0.120074657818333	0.115384615384615	0.114457831325301	0.0625	0.125	0.1	0.112582781456954	0.109375	0.0609756097560976	0.1	0.0769230769230769	0	0.142857142857143	0.25	0.130952380952381	0.1
AL451070.1	0.0596658711217184	0.0208219328007004	0.0117042534970026	0.081290861868227	0.0856864654333009	0.01183970856102	0.00940179770637463	0.0507929341384954	0.115120274914089	0.0631921039961483	0.0562522393407381	0.0667969227011845	0.0462300495321959	0.00936663693131133	0.0376811594202899	0.10364929462516	0.00365111561866126	0.0684964780179742	0	0	0	0	0	0	0	0	0	0	0	0	0	0	0	0	0	0
FABP3	0.0680190930787589	0.0255007113932363	0.0147016842706252	0.113204167537391	0.138997078870497	0.0305100182149362	0.017873747287943	0.148936170212766	0.180015860428232	0.099301877708233	0.0895736295234683	0.105263157894737	0.0715465052283985	0.0249776984834969	0.0294685990338164	0.129182697913023	0.0164300202839757	0.0942433811027447	0.0219058050383352	0.0259433962264151	0.0236416424720033	0	0.0331325301204819	0.0833333333333333	0.0178571428571429	0	0.0132450331125828	0.03125	0.0365853658536585	0	0.153846153846154	0	0	0	0	0.1
SERINC2	0.00835322195704057	0.00169639925577323	0.0012846131886954	0.00886646565364062	0.00559883154819864	0.00683060109289617	0.00361607604091332	0.00507929341384954	0.00740153317472905	0.00674049109292248	0.00644930132568972	0.00622786665038466	0.00495321959273528	0.00446030330062444	0.00652173913043478	0.0143406785589367	0.000405679513184584	0.00704396405149381	0.0104052573932092	0.0393081761006289	0.0269597677312319	0	0.0301204819277108	0.0208333333333333	0.0535714285714286	0.05	0.0132450331125828	0.078125	0.0121951219512195	0	0	0	0	0.0178571428571429	0	0.1
TINAGL1	0.00119331742243437	0.000465141731421692	0.000285469597487868	0.00143296414604293	0.00985881207400195	0.328779599271403	0.0011364810414299	0.00234211862971951	0.000793021411578113	0.00264805007221955	0.00358294518093873	0.00122115032360484	0.00330214639515685	0.0637823371989295	0.000483091787439614	0.00093272706074385	0.000811359026369168	0.000971581248481904	0.00273822562979189	0.0573899371069182	0.0143094151804231	0	0.0180722891566265	0	0.0178571428571429	0.03	0.0198675496688742	0.0703125	0.0121951219512195	0	0	0.0357142857142857	0	0	0	0
HCRTR1	0.0346062052505967	0.00139542519426508	0.00199828718241507	0.0156431919276353	0.00499026290165531	0.00774134790528233	0.00134311395805352	0.0277950222924544	0.0107057890563045	0.00938854116514203	0.126477964887137	0.0167297594333863	0.00990643918547055	0.000446030330062444	0.00410628019323672	0.0093272706074385	0.00121703853955375	0.0551372358513481	0	0	0	0	0	0	0	0	0	0	0	0	0	0	0	0	0	0
PEF1	0.0775656324582339	0.0591277224471927	0.0503853839566086	0.12138400453772	0.0981012658227848	0.168943533697632	0.0513482797809691	0.152294147525255	0.118292360560402	0.0806451612903226	0.0895736295234683	0.0713151788985224	0.0715465052283985	0.0392506690454951	0.0722222222222222	0.0922233881310481	0.0454361054766734	0.0884138936118533	0.1013143483023	0.0880503144654088	0.0906262961426794	0.0769230769230769	0.0662650602409639	0.0625	0.0892857142857143	0.1	0.0529801324503311	0.0859375	0.0609756097560976	0.05	0	0.0357142857142857	0	0.142857142857143	0.0952380952380952	0
AC114488.2	0.00596658711217184	0.00328335339827077	0.00428204396231801	0.0102397229602651	0.00365141187925998	0.00136612021857923	0.00774873437338568	0.00665951803149162	0.0167856198784034	0.00409244102070294	0.00752418487997134	0.00415191110025644	0.00495321959273528	0.000892060660124889	0.00966183574879227	0.00792818001632272	0.00101419878296146	0.00461501093028905	0	0	0	0	0	0	0	0	0	0	0	0	0	0	0	0	0	0
COL16A1	0.452267303102625	0.355204115136259	0.432914644590351	0.192763531062483	0.0312804284323272	0.0482695810564663	0.490959809897717	0.123539703143518	0.215966164419773	0.0331006259027443	0.330705840200645	0.0836487971669312	0.144744083654375	0.0825156110615522	0.52487922705314	0.144922467063076	0.0271805273833671	0.0488219577362157	0.00547645125958379	0.0935534591194968	0.00705101617586064	0.0384615384615385	0.0240963855421687	0	0	0.16	0	0.015625	0.0121951219512195	0	0	0.0357142857142857	0	0.0357142857142857	0	0
ADGRB2	0.285202863961814	0.180310824121703	0.213959463317157	0.719258441054423	0.224561830574489	0.150273224043716	0.249819196197954	0.798577797844122	0.888844832143801	0.238324506499759	0.376209243998567	0.173891806081329	0.416620803522289	0.134255129348796	0.204830917874396	0.578057595896001	0.117647058823529	0.222735001214477	0.00821467688937568	0.0227987421383648	0.00871007880547491	0	0.00903614457831325	0	0	0.02	0.0198675496688742	0	0.024390243902439	0	0	0	0	0	0	0
SPOCD1	0.00119331742243437	0.0080715771040823	0.000856408792463603	0.00665731259515777	0.00194741966893866	0.00227686703096539	0.0198367599958673	0.00242677351995034	0.00462595823420566	0.00288878189696678	0.000716589036187746	0.000976920258883869	0.00990643918547056	0.00490633363068689	0.0922705314009662	0.00547977148187012	0	0.00194316249696381	0.00273822562979189	0.0212264150943396	0.0049771878888428	0	0	0	0	0	0	0.03125	0	0	0	0	0	0	0	0
AL354919.1	0.00119331742243437	0.000547225566378461	0	0.00256739409499358	0.00231256085686465	0	0.000206632916623618	0.00160844291438569	0.00251123446999736	0.00180548868560424	0.00179147259046937	0.0014653803883258	0.00330214639515685	0	0.00072463768115942	0.00209863588667366	0	0.00242895312120476	0	0	0	0	0	0	0	0	0	0	0	0	0	0	0	0	0	0
AL136115.2	0.0107398568019093	0.00941227974170953	0.00599486154724522	0.0304803415231215	0.0303067185978578	0.00865209471766849	0.00382270895753694	0.0182290196963711	0.0387258789320645	0.0203418391911411	0.0218559656037263	0.0177066796922701	0.0165107319757843	0.00356824264049955	0.0120772946859903	0.0317127200652909	0.00425963488843813	0.0240466358999271	0	0	0	0	0	0	0	0	0	0	0	0	0	0	0	0	0	0
PTP4A2	0.112171837708831	0.27032942979096	0.0562375107051099	0.0945756336388333	0.0827653359298929	0.0974499089253188	0.0587870647794194	0.0627292736610418	0.117367168913561	0.0765527202696196	0.0777499104263705	0.0504335083648797	0.113924050632911	0.0793933987511151	0.217874396135266	0.0977031596129183	0.133062880324544	0.0774836045664319	0.221248630887185	0.355345911949686	0.262546661136458	0.461538461538462	0.253012048192771	0.208333333333333	0.482142857142857	0.37	0.218543046357616	0.3515625	0.195121951219512	0.05	0.230769230769231	0.25	0.142857142857143	0.285714285714286	0.261904761904762	0
AL136115.3	0.00119331742243437	0.000574586844697384	0.000856408792463602	0.00259724751470281	0.00450340798442064	0.000910746812386157	0.000723215208182663	0.00172131610136012	0.0042294475284166	0.00300914780934039	0.00250806162665711	0.00280864574429112	0.00385250412768299	0	0.00217391304347826	0.00314795383001049	0	0.00145737187272286	0	0	0	0	0	0	0	0	0	0	0	0	0	0	0	0	0	0
KHDRBS1	0.381861575178998	0.401499398051877	0.411932629174993	0.500671701943458	0.545155793573515	0.579690346083789	0.304886868478149	0.39341949319939	0.476870208828972	0.561747713047665	0.501612325331422	0.452802539992673	0.41937259218492	0.343889384478144	0.527777777777778	0.450157397691501	0.401419878296146	0.563517124119504	0.723439211391019	0.446540880503145	0.625051845707175	0.538461538461538	0.560240963855422	0.5	0.303571428571429	0.57	0.721854304635762	0.421875	0.670731707317073	0.5	0.461538461538462	0.5	0.428571428571429	0.767857142857143	0.75	0.9
AL445248.1	0.0369928400954654	0.0175112181241108	0.0189837282329432	0.0717079141415649	0.0509980525803311	0.0159380692167577	0.00991837999793367	0.0364580393927423	0.0806238435104415	0.0374337987481945	0.0261554998208527	0.0398095005495176	0.0324711062190424	0.0102586975914362	0.0318840579710145	0.04966771598461	0.018052738336714	0.030119018702939	0.00109529025191676	0.000786163522012579	0.000829531314807134	0	0	0	0	0	0	0	0	0	0	0	0	0	0	0
TMEM39B	0.120525059665871	0.0901827733391704	0.071081929774479	0.274890288682569	0.158106134371957	0.0924408014571949	0.0608533939456555	0.147525255375586	0.27451757864129	0.192585459797785	0.168040128986027	0.175479301502015	0.113924050632911	0.048171275646744	0.117391304347826	0.183280867436166	0.0782961460446247	0.166869079426767	0.0240963855421687	0.0338050314465409	0.0300705101617586	0	0.036144578313253	0.0208333333333333	0.0178571428571429	0.06	0.033112582781457	0.046875	0.024390243902439	0	0	0	0	0.0714285714285714	0.0714285714285714	0
KPNA6	0.522673031026253	0.38795556528401	0.330716528689695	0.60300922470669	0.581913339824732	0.476775956284153	0.386506870544478	0.599695242395169	0.635077980438805	0.565960519980741	0.56431386599785	0.705580656978874	0.483764446890479	0.334076717216771	0.498550724637681	0.581438731491197	0.371805273833671	0.57663347097401	0.0700985761226725	0.0668238993710692	0.069888013272501	0.0769230769230769	0.0421686746987952	0.0833333333333333	0.0714285714285714	0.04	0.0463576158940397	0.09375	0.0365853658536585	0.05	0.153846153846154	0.0714285714285714	0	0.0714285714285714	0.107142857142857	0
TXLNA	0.0990453460620525	0.0724253037101893	0.0735084213531259	0.133564199779085	0.107351509250243	0.107012750455373	0.074697799359438	0.111010779389356	0.146048109965636	0.0990611458834858	0.110713006091007	0.153010135547686	0.06989543203082	0.0615521855486173	0.131642512077295	0.132214060860441	0.0586206896551724	0.127034248239009	0.0427163198247536	0.0613207547169811	0.0530900041476566	0.192307692307692	0.0512048192771084	0.0625	0.0535714285714286	0.05	0.0397350993377483	0.078125	0.0121951219512195	0.05	0.0769230769230769	0.0714285714285714	0	0.0535714285714286	0.0476190476190476	0
CCDC28B	0.0489260143198091	0.00618364890007661	0.0216956894090779	0.0395259276950175	0.0371226874391431	0.0104735883424408	0.0216964562454799	0.0287826626784807	0.0311921755220724	0.0285267212325469	0.0541024722321748	0.0462815972646233	0.0264171711612548	0.00624442462087422	0.0280193236714976	0.0331118106564067	0.00446247464503043	0.0519795967937819	0.108433734939759	0.132075471698113	0.0759021153048528	0.153846153846154	0.0993975903614458	0.0625	0.0714285714285714	0.16	0.0596026490066225	0.109375	0.0609756097560976	0.1	0.153846153846154	0.142857142857143	0	0.142857142857143	0.107142857142857	0
AL049795.1	0.00715990453460621	0.00186056692568677	0.00285469597487868	0.0234946413111622	0.0161879259980526	0.00455373406193078	0.00516582291559045	0.0107793893560585	0.0223367697594502	0.0114347616754935	0.0125403081332856	0.0117230431066064	0.00715465052283985	0.00446030330062444	0.00942028985507246	0.0211029497493296	0.00283975659229209	0.0133592421666262	0	0	0	0	0	0	0	0	0	0	0	0	0	0	0	0	0	0
IQCC	0.0167064439140811	0.00435044325270877	0.00628033114473309	0.0220616771651193	0.0209347614410906	0.00865209471766849	0.00609567104039673	0.0148710423838817	0.0223367697594502	0.0157679345209437	0.016839842350412	0.0170961045304677	0.00990643918547056	0.00312221231043711	0.0123188405797101	0.0205199953363647	0.00324543610547667	0.0172455671605538	0.00273822562979189	0.00550314465408805	0.00394027374533389	0	0.00903614457831325	0.0208333333333333	0.0178571428571429	0	0.00662251655629139	0.0078125	0	0.05	0	0	0	0.0357142857142857	0	0
DCDC2B	0.0178997613365155	0.00295501805844369	0.00471024835854981	0.0308385825596322	0.0352969814995131	0.00364298724954463	0.00692220270689121	0.021699870195835	0.0430874966957441	0.0178141550312951	0.0189896094589753	0.0201489803394798	0.0181618051733627	0.00490633363068689	0.0132850241545894	0.0384749912556838	0.00324543610547667	0.0208889968423609	0	0	0	0	0	0	0	0	0	0	0	0	0	0	0	0	0	0
TMEM234	0.0501193317422434	0.0125314654700668	0.0157008278618327	0.0847538585544974	0.059761441090555	0.040528233151184	0.0294451906188656	0.0495513290817766	0.0876288659793814	0.0476649012999519	0.0426370476531709	0.0385883502259128	0.0434782608695652	0.024085637823372	0.0340579710144928	0.0705374839687536	0.0123732251521298	0.0425066796210833	0.0153340635268346	0.0117924528301887	0.0120282040647034	0.0384615384615385	0.0120481927710843	0	0	0.02	0.0198675496688742	0.0078125	0.0121951219512195	0	0	0.0357142857142857	0.142857142857143	0	0.0119047619047619	0
EIF3I	0.0751789976133652	0.0400021889022655	0.0421067656294605	0.0867540376750157	0.109785783836417	0.152094717668488	0.0397768364500465	0.101077938935606	0.0926513349193762	0.0865430909966298	0.0852740953063418	0.0897545487849554	0.0682443588332416	0.0388046387154326	0.0582125603864734	0.0792818001632272	0.0338742393509128	0.106145251396648	0.323110624315444	0.302672955974843	0.305682289506429	0.230769230769231	0.280120481927711	0.354166666666667	0.232142857142857	0.31	0.218543046357616	0.25	0.560975609756098	0.15	0.615384615384615	0.25	0.285714285714286	0.285714285714286	0.238095238095238	0.4
FAM167B	0	0.00134070263762723	0.00171281758492721	0.000179120518255366	0.000973709834469328	0.00774134790528233	0.00103316458311809	0.00059258423161578	0.000132170235263019	0.00108329321136254	0.00143317807237549	0.0014653803883258	0.00165107319757843	0.000446030330062444	0.000483091787439614	0.000582954412964906	0	0.000728685936361428	0	0.000786163522012579	0.000622148486105351	0	0.00903614457831325	0	0	0	0	0.0625	0	0	0	0	0	0	0	0
LCK	0	0.000492503009740615	0.000999143591207536	0.00316446248917814	0.00231256085686465	0.00318761384335155	0.0011364810414299	0.00186240758507816	0.00356859635210151	0.00204622051035147	0.000716589036187746	0.000976920258883869	0.0445789763346175	0.000892060660124889	0.00169082125603865	0.00268159029963857	0.00121703853955375	0.00194316249696381	0	0	0	0	0	0	0	0	0	0	0	0	0	0	0	0	0	0
HDAC1	0.0930787589498807	0.0972146218671336	0.0829289180702255	0.0198525241066364	0.0833739045764362	0.165755919854281	0.110651926851948	0.0160279925503697	0.0187681734073487	0.0708955223880597	0.10820494446435	0.122847722554646	0.0616400660429279	0.0744870651204282	0.164734299516908	0.0526990789320275	0.0900608519269777	0.136021374787467	0.106243154435926	0.0628930817610063	0.119867274989631	0.153846153846154	0.150602409638554	0.0416666666666667	0.160714285714286	0.09	0.132450331125828	0.2109375	0.134146341463415	0.15	0	0.107142857142857	0	0.196428571428571	0.0595238095238095	0.1
MARCKSL1	0.300715990453461	0.494992886067637	0.302883242934627	0.0209272472161686	0.133033106134372	0.168488160291439	0.103833040603368	0.128308595293188	0.0224689399947132	0.158401540683678	0.256538874955213	0.357919159848577	0.150798018712163	0.0504014272970562	0.345169082125604	0.0973533869651393	0.0348884381338742	0.271556958950692	1.37130339539978	0.617138364779874	0.759021153048528	0.692307692307692	0.987951807228916	0.604166666666667	0.392857142857143	0.5	0.907284768211921	1.3359375	0.817073170731707	0.75	1	0.892857142857143	1	1.46428571428571	0.714285714285714	0.7
TSSK3	0.0250596658711217	0.0303162963773668	0.0171281758492721	0.0232259605337791	0.0430866601752678	0.0100182149362477	0.017873747287943	0.0199221175009876	0.028152260111023	0.0371930669234473	0.022572554639914	0.0326047136402491	0.0291689598238855	0.0223015165031222	0.0357487922705314	0.0377754459601259	0.00831643002028398	0.0383774593150352	0	0	0	0	0	0	0	0	0	0	0	0	0	0	0	0	0	0
FAM229A	0.0143198090692124	0.0102878406479151	0.0105623751070511	0.017434397110189	0.0171616358325219	0.011384335154827	0.0117780762475462	0.0142784581522659	0.0207507269362939	0.0202214732787675	0.0204227875313508	0.0207595555012822	0.0110071546505228	0.00624442462087422	0.020048309178744	0.0200536318059928	0.00892494929006085	0.0238037405878067	0.0104052573932092	0.00864779874213836	0.00995437577768561	0.0384615384615385	0.00301204819277108	0	0	0	0.00662251655629139	0.015625	0	0	0	0.0357142857142857	0	0.0178571428571429	0.0119047619047619	0
BSDC1	0.353221957040573	0.225265404399694	0.197544961461604	0.303161477147207	0.330817916260954	0.28551912568306	0.194441574542825	0.285371634968113	0.30121596616442	0.371689937409726	0.426728771049803	0.365368176822567	0.239955971381398	0.185994647636039	0.255797101449275	0.310015156814737	0.175862068965517	0.36215691037163	0.0553121577217963	0.0534591194968553	0.0547490667772708	0.153846153846154	0.0331325301204819	0.125	0	0.01	0.0596026490066225	0.0234375	0.024390243902439	0.05	0.0769230769230769	0	0	0.0535714285714286	0.0357142857142857	0
AL033529.1	0.0513126491646778	0.00933019590675276	0.0810733656865544	0.0323312535450936	0.0197176241480039	0.00865209471766849	0.0128112408306643	0.0183418928833456	0.0388580491673275	0.0237120847376023	0.0379792189179506	0.0440835266821346	0.0187121629058888	0.00936663693131133	0.0369565217391304	0.024833857992305	0.00324543610547667	0.0228321593393248	0	0	0	0	0	0	0	0	0	0	0	0	0	0	0	0	0	0
ZBTB8A	0.0465393794749403	0.0229287512312575	0.0405366828432772	0.0597963996775831	0.0185004868549172	0.0651183970856102	0.0209732410372972	0.044330944184209	0.0691250330425588	0.0250361097737121	0.0541024722321748	0.0569056050799853	0.0302696752889378	0.0214094558429973	0.0326086956521739	0.0474524892153434	0.0127789046653144	0.0548943405392276	0.0175246440306681	0.0322327044025157	0.0211530485275819	0.0384615384615385	0.0301204819277108	0	0	0.05	0.0529801324503311	0.0234375	0	0.05	0	0	0	0.0357142857142857	0	0
ZBTB8OS	0.599045346062053	0.365902374958958	0.279332001141878	0.63934083649282	0.592502434274586	0.259562841530055	0.391982642835004	0.39169817709803	0.708696801480307	0.651420317766009	0.724113221067718	0.682745145927464	0.494221243808475	0.233719892952721	0.469082125603865	0.63472076483619	0.232251521298174	0.759776536312849	0.136911281489595	0.0487421383647799	0.0939444214019079	0	0.0632530120481928	0.0625	0.0892857142857143	0.05	0.0860927152317881	0.0390625	0.0609756097560976	0.05	0.153846153846154	0	0	0.0892857142857143	0.0476190476190476	0.1
RBBP4	0.34964200477327	0.293230819743898	0.313302883242935	0.402274830581843	0.464216163583252	0.341074681238616	0.233701828701312	0.342231502906485	0.413164155432197	0.422725084256139	0.448226442135435	0.426059347905727	0.295542102366538	0.225691347011597	0.393719806763285	0.388131048152035	0.211764705882353	0.519553072625698	0.26341730558598	0.181603773584906	0.244711737868105	0.307692307692308	0.280120481927711	0.125	0.0892857142857143	0.24	0.317880794701987	0.203125	0.24390243902439	0.35	0.307692307692308	0.285714285714286	0.285714285714286	0.446428571428571	0.19047619047619	0
SYNC	0.115751789976134	0.0342015978986538	0.0596631458749643	0.18243424784309	0.16966893865628	0.0596539162112933	0.064366153528257	0.132964614255884	0.183584456780333	0.124939817043813	0.144392690791831	0.16412260349249	0.096862960924601	0.036128456735058	0.0855072463768116	0.155182464731258	0.0144016227180527	0.166140393490406	0.0958378970427163	0.0856918238993711	0.0906262961426794	0.0384615384615385	0.0963855421686747	0.104166666666667	0.0357142857142857	0.07	0.0993377483443709	0.078125	0.0731707317073171	0.15	0.153846153846154	0.0357142857142857	0	0.142857142857143	0.154761904761905	0
AC114489.1	0.00119331742243437	0.000437780453102769	0.000570939194975735	0.00217929963877362	0.000486854917234664	0	0.000516582291559045	0.00118516846323156	0.00264340470526038	0.000361097737120847	0.000358294518093873	0.000732690194162902	0.000550357732526142	0.000446030330062444	0.000483091787439614	0.00093272706074385	0	0.000242895312120476	0	0	0	0	0	0	0	0	0	0	0	0	0	0	0	0	0	0
KIAA1522	0.0274463007159905	0.00552697822042246	0.0401084784470454	0.123443890497656	0.0584225900681597	0.075591985428051	0.0277921272858766	0.0706586150459958	0.110890827385673	0.0624699085219066	0.0530275886778932	0.0534863841738918	0.0357732526141992	0.0463871543264942	0.0306763285024155	0.0606272589483502	0.0101419878296146	0.0308477046393005	0.00766703176341731	0.00943396226415094	0.0165906262961427	0	0.00903614457831325	0.0416666666666667	0	0.01	0.0132450331125828	0.03125	0	0	0	0	0	0	0.0119047619047619	0
YARS	0.328162291169451	0.18827295611251	0.181844133599772	0.365614831178912	0.499513145082765	0.17304189435337	0.209629093914661	0.348862802641233	0.353687549563838	0.336663456909003	0.399856682192762	0.352546098424716	0.274078150798019	0.159678858162355	0.314009661835749	0.380086277253119	0.157200811359026	0.434782608695652	0.111719605695509	0.095125786163522	0.12090418913314	0.153846153846154	0.0993975903614458	0.104166666666667	0.107142857142857	0.05	0.0993377483443709	0.140625	0.0975609756097561	0.15	0.461538461538462	0.0714285714285714	0	0.0892857142857143	0.119047619047619	0
S100PBP	0.276849642004773	0.375232570865711	0.278761061946903	0.199659671015315	0.25365141187926	0.322404371584699	0.217481144746358	0.15178621818387	0.209489822891885	0.246389022628792	0.231458258688642	0.301746244962755	0.230049532195927	0.170829616413916	0.446618357487923	0.295441296490614	0.245638945233266	0.277629341753704	0.0268346111719606	0.0267295597484277	0.0518457071754459	0.0384615384615385	0.0572289156626506	0.0416666666666667	0.0357142857142857	0.02	0.00662251655629139	0.0703125	0.0609756097560976	0.2	0.230769230769231	0.0357142857142857	0.142857142857143	0.0714285714285714	0.0476190476190476	0
FNDC5	0.0501193317422434	0.0174017730108351	0.034399086497288	0.0999492491864943	0.355890944498539	0.0305100182149362	0.0491786341564211	0.230007336757153	0.0902722706846418	0.135050553683197	0.11931207452526	0.200390768103554	0.117226197028068	0.0388046387154326	0.0386473429951691	0.0538649877579573	0.0144016227180527	0.0638814670876852	0.128696604600219	0.0424528301886792	0.0489423475736209	0.115384615384615	0.0993975903614458	0.0208333333333333	0	0.03	0.0596026490066225	0.015625	0.0853658536585366	0.05	0.0769230769230769	0.0714285714285714	0	0.178571428571429	0.0952380952380952	0
HPCA	0.114558472553699	0.0513571194046186	0.0553811019126463	0.280443024748485	0.0737585199610516	0.0701275045537341	0.061163343320591	0.479062023816242	0.241078509119746	0.0528406355320173	0.20351128627732	0.192941751129564	0.121078701155751	0.0628902765388046	0.0582125603864734	0.136994287046753	0.0523326572008114	0.116832645129949	0.0219058050383352	0.00157232704402516	0.00311074243052675	0	0.00903614457831325	0	0	0	0	0	0	0.05	0	0.0714285714285714	0	0.0178571428571429	0.0119047619047619	0
TMEM54	0.035799522673031	0.0107803436576557	0.0184127890379675	0.0258530614681912	0.0132667964946446	0.0250455373406193	0.0161173674966422	0.0671313279530448	0.0433518371662702	0.0201011073663938	0.0372626298817628	0.0548296495298571	0.0198128783709411	0.00847457627118644	0.014975845410628	0.0221522676926664	0.00547667342799189	0.0376487733786738	0.0416210295728368	0.0636792452830189	0.0396101202820406	0	0.0512048192771084	0.0416666666666667	0.0535714285714286	0.05	0.0198675496688742	0.0234375	0.0609756097560976	0.05	0	0	0.142857142857143	0	0.0119047619047619	0
RNF19B	0.0835322195704057	0.0427109554558389	0.051812731944048	0.103770486909275	0.0922590068159688	0.16120218579235	0.0588903812377312	0.0871945369377504	0.111816019032514	0.0873856523832451	0.10175564313866	0.0997679814385151	0.0847550908090259	0.0477252453166815	0.117874396135266	0.104115658155532	0.157200811359026	0.0874423123633714	0.0120481927710843	0.0133647798742138	0.0176275404396516	0.0384615384615385	0.00602409638554217	0	0.0357142857142857	0	0	0.015625	0.0121951219512195	0	0.0769230769230769	0.0357142857142857	0	0.0178571428571429	0	0
AL020995.1	0.0381861575178998	0.0168545474444566	0.0264059377676277	0.0939785652446488	0.0786270691333982	0.0163934426229508	0.0149808864552123	0.0550256786500367	0.106132698916204	0.0476649012999519	0.0576854174131136	0.0649651972157773	0.0462300495321959	0.012042818911686	0.0514492753623188	0.093505887839571	0.0164300202839757	0.0653388389604081	0	0	0	0	0	0	0	0	0	0	0	0	0	0	0	0	0	0
AK2	0.16109785202864	0.121319908066105	0.125035683699686	0.174881332656656	0.237463485881207	0.148451730418944	0.10279987602025	0.127320954907162	0.179619349722443	0.177900818488204	0.175206019347904	0.185126389058493	0.141992294991745	0.0637823371989295	0.192995169082126	0.181532004197272	0.110547667342799	0.189944134078212	0.12486308871851	0.187893081761006	0.142472003318125	0.230769230769231	0.13855421686747	0.1875	0.107142857142857	0.15	0.119205298013245	0.2109375	0.231707317073171	0.1	0.153846153846154	0.0714285714285714	0.142857142857143	0.107142857142857	0.142857142857143	0
AZIN2	0.15035799522673	0.289920105067309	0.0690836425920639	0.304713854972087	0.213851022395326	0.092896174863388	0.0886455212315322	0.243749647271291	0.262093576526566	0.154549831487723	0.194912217843067	0.190621565514715	0.181618051733627	0.0664585191793042	0.284057971014493	0.250553806692317	0.403448275862069	0.161525382560117	0.00657174151150055	0.00786163522012579	0.00394027374533389	0	0	0	0	0.01	0.00662251655629139	0.0078125	0	0	0	0.0357142857142857	0	0	0	0
TRIM62	0.18854415274463	0.2174674400788	0.402369397659149	0.0290175239573693	0.163096397273612	0.13023679417122	0.0441161276991425	0.0288108809752243	0.0331747290510177	0.0953298025999037	0.192762450734504	0.214189766760288	0.089157952669235	0.112399643175736	0.220048309178744	0.0512999883409117	0.0336713995943205	0.175127520038863	0.00328587075575027	0.00235849056603774	0.00228121111571962	0	0.00903614457831325	0	0	0	0.00662251655629139	0	0	0	0	0	0	0	0	0
AL662907.3	0.0107398568019093	0.00982269891649338	0.00599486154724522	0.0433173119980894	0.0174050632911392	0.00728597449908925	0.0187002789544374	0.0212483774479372	0.0315886862278615	0.0169715936446798	0.0118237190970978	0.0155086091097814	0.019262520638415	0.00312221231043711	0.0205314009661836	0.0296140841786172	0.00141987829614604	0.0133592421666262	0	0	0	0	0	0	0	0	0	0	0	0	0	0	0	0	0	0
ZNF362	0.204057279236277	0.0898817992776623	0.195546674279189	0.181538645251814	0.225292112950341	0.246357012750455	0.115197851017667	0.150742141204357	0.177636796193497	0.203899855560905	0.280902902185597	0.248504090853584	0.131535498073748	0.10035682426405	0.193719806763285	0.183980412731724	0.201419878296146	0.252611124605295	0.0175246440306681	0.0172955974842767	0.0211530485275819	0.0384615384615385	0.0120481927710843	0.0625	0	0.06	0.00662251655629139	0	0.0365853658536585	0	0	0.0714285714285714	0.142857142857143	0.0178571428571429	0.0357142857142857	0.1
A3GALT2	0.0119331742243437	0.00456933347926015	0.00642306594347702	0.0149864166940323	0.0102239532619279	0.00364298724954463	0.00320281020766608	0.0109204808397765	0.0158604282315623	0.00770341839191141	0.0118237190970978	0.00976920258883869	0.00715465052283985	0.004014272970562	0.00966183574879227	0.0156231782674595	0.00547667342799189	0.0114160796696624	0	0	0	0	0	0	0	0	0	0	0	0	0	0	0	0	0	0
AL513327.1	0.0489260143198091	0.0206577651307869	0.0276905509563232	0.0594680120607816	0.0502677702044791	0.0286885245901639	0.0103316458311809	0.0406907839042835	0.0598731165741475	0.0266008666345691	0.0386958079541383	0.0390768103553547	0.0341221794166208	0.0263157894736842	0.056280193236715	0.062026349539466	0.0298174442190669	0.0449356327422881	0	0	0	0	0	0	0	0	0	0	0	0	0	0	0	0	0	0
PHC2	0.554892601431981	0.665535733829484	0.663716814159292	0.571125772457235	0.782375851996105	0.536429872495446	0.296621551813204	0.425898752751284	0.479645783769495	0.518054886856042	0.722321748477248	0.648675051898889	0.518436984039626	0.276092774308653	1.03961352657005	0.522560335781742	0.854563894523327	0.738401748846247	0.104052573932092	0.107704402515723	0.0970551638324347	0	0.108433734939759	0.270833333333333	0.196428571428571	0.08	0.0927152317880795	0.078125	0.109756097560976	0.15	0	0	0.142857142857143	0.125	0.0595238095238095	0.2
AL513327.2	0.0298329355608592	0.0114643756156288	0.0132743362831858	0.0314057975341075	0.0361489776046738	0.00455373406193078	0.00588903812377312	0.0177210903549862	0.0331747290510177	0.015045739046702	0.0275886778932282	0.0243008914397362	0.0181618051733627	0.00446030330062444	0.0202898550724638	0.0261163577008278	0.00791075050709939	0.0230750546514452	0	0	0	0	0	0	0	0	0	0	0	0	0	0	0	0	0	0
ZSCAN20	0.0167064439140811	0.0180037211338514	0.014987153868113	0.0283906021434755	0.0391918208373905	0.0214025500910747	0.0151875193718359	0.0195834979400643	0.0326460481099656	0.0263601348098219	0.0182730204227875	0.0196605202100379	0.015410016510732	0.0169491525423729	0.0285024154589372	0.0357934009560452	0.0107505070993915	0.0252611124605295	0.00164293537787514	0.00393081761006289	0.00435503940273745	0	0.00301204819277108	0	0	0.01	0	0	0	0	0	0	0	0	0	0
CSMD2	1.46778042959427	0.990806610484842	3.74764487582073	1.99489506522972	2.00608568646543	0.394808743169399	0.408616592623205	1.0556464811784	1.93219666931007	1.94884448724121	2.20566105338588	1.48736109415069	1.43918547055586	0.557537912578055	1.44178743961353	3.04710271656756	0.288032454361055	2.34126791352927	0	0	0	0	0	0	0	0	0	0	0	0	0	0	0	0	0	0
C1orf94	0.0119331742243437	0.00492503009740615	0.00827861832714816	0.00507508135056871	0.00559883154819864	0.00182149362477231	0.000619898749870854	0.00293470286133529	0.00502246893999471	0.00288878189696678	0.00859906843425296	0.00512883135914031	0.00605393505778756	0	0.00434782608695652	0.00536318059927714	0	0.00874423123633714	0	0	0	0	0	0	0	0	0	0	0	0	0	0	0	0	0	0
SMIM12	0.182577565632458	0.0945332165918792	0.101912646303169	0.385138967668746	0.32667964946446	0.172586520947177	0.157764231842132	0.280687397708674	0.37390959555908	0.248555609051517	0.234682909351487	0.27536939797289	0.211337369290039	0.092328278322926	0.235024154589372	0.325871516847383	0.0762677484787018	0.289288316735487	0.0651697699890471	0.0361635220125786	0.0460389879717959	0.0769230769230769	0.0391566265060241	0.0416666666666667	0.0357142857142857	0.03	0.033112582781457	0.1171875	0.0609756097560976	0.05	0.0769230769230769	0.107142857142857	0.142857142857143	0.0357142857142857	0.0357142857142857	0.1
GJB5	0	0.001067089854438	0.000142734798743934	0.00283607487237663	0.000365141187925998	0	0.00103316458311809	0.00189062588182177	0.014142215173143	0.000240731824747232	0.00107488355428162	0.000854805226523385	0.00165107319757843	0.00267618198037467	0.00386473429951691	0.00349772647778944	0.000202839756592292	0.00218605780908428	0	0	0	0	0	0	0	0	0	0	0	0	0	0	0	0	0	0
GJB3	0	0.000547225566378461	0.000285469597487868	0.00797086306236379	0.000243427458617332	0.000455373406193078	0.000723215208182664	0.00141091483718043	0.0105736188210415	0.000722195474241695	0.000358294518093873	0.00122115032360484	0.00220143093010457	0.000446030330062444	0.00120772946859903	0.00116590882592981	0	0.000971581248481904	0	0.00235849056603774	0.000207382828701783	0	0	0	0	0	0	0.0078125	0	0	0	0	0	0	0	0
GJA4	0	0.000355696618146	0.000285469597487868	0.000298534197092277	0.000486854917234664	0.11976320582878	0.0011364810414299	0.000733675715333822	0.000132170235263019	0.000361097737120847	0.000358294518093873	0.000244230064720967	0	0.0459411239964318	0.00120772946859903	0.000466363530371925	0.000202839756592292	0.000485790624240952	0.00766703176341731	0.0345911949685535	0.00746578183326421	0.0769230769230769	0.0210843373493976	0.0208333333333333	0.0178571428571429	0.01	0.0198675496688742	0.65625	0.0121951219512195	0	0	0	0	0	0.0476190476190476	0
DLGAP3	0.20763723150358	0.0226004158914304	0.0850699400513845	0.804310833806012	0.435370009737098	0.040983606557377	0.0553776216551297	0.321180653535753	0.722045995241872	0.457871930669234	0.355786456467216	0.551837831237025	0.276279581728123	0.0325602140945584	0.0847826086956522	0.505771248688353	0.0322515212981744	0.293174641729415	0.00109529025191676	0	0.000622148486105351	0	0	0	0	0	0	0	0	0	0	0	0	0	0	0
AC114490.3	0.0178997613365155	0.0114917368939477	0.0371110476734228	0.0408693315819327	0.0365141187925998	0.0368852459016393	0.0229362537452216	0.0254811219594785	0.0416336241078509	0.0356283100625903	0.0354711572912934	0.0383441201611918	0.0253164556962025	0.0156110615521855	0.0326086956521739	0.0429054447942171	0.0176470588235294	0.0376487733786738	0.00109529025191676	0.00235849056603774	0.00103691414350892	0	0.00602409638554217	0	0	0	0	0	0	0	0	0	0	0	0	0
ZMYM6	0.00477326968973747	0.00333807595490861	0.00285469597487868	0.0117323939457265	0.0103456669912366	0.00182149362477231	0.00247959499948342	0.0082397426491337	0.0183716627015596	0.0098700048146365	0.00788247939806521	0.00854805226523385	0.00385250412768299	0.00312221231043711	0.00410628019323672	0.0156231782674595	0.00162271805273834	0.00995870779693952	0.00930996714129244	0.0125786163522013	0.0149315636665284	0	0.0210843373493976	0	0.0535714285714286	0.03	0.00662251655629139	0.0234375	0.0121951219512195	0	0	0	0	0	0.0357142857142857	0
ZMYM1	0.0763723150357995	0.081782860895261	0.100342563516985	0.0790518553900349	0.107473222979552	0.127049180327869	0.0672590143609877	0.0613747954173486	0.101638910917261	0.107005296100144	0.13041920458617	0.107461228477226	0.0858558062740782	0.084299732381802	0.13792270531401	0.106913839337764	0.0780933062880325	0.126548457614768	0.0410733844468784	0.0369496855345912	0.0414765657403567	0.0384615384615385	0.0542168674698795	0.0208333333333333	0.0178571428571429	0.03	0.033112582781457	0.0234375	0.0609756097560976	0.05	0.153846153846154	0.0357142857142857	0.142857142857143	0.0357142857142857	0.0595238095238095	0
AL590434.1	0.00835322195704057	0.00221626354383277	0.00256922637739081	0.00656775233603009	0.00998052580331061	0.00364298724954463	0.00382270895753694	0.00423274451154128	0.00502246893999471	0.0122773230621088	0.0150483697599427	0.0155086091097814	0.00825536598789213	0.00178412132024978	0.00410628019323672	0.0107263611985543	0.000608519269776876	0.0269613796453728	0	0	0	0	0	0	0	0	0	0	0	0	0	0	0	0	0	0
SFPQ	0.782816229116945	0.828937287950093	1.24165001427348	0.794936860017315	0.897395326192794	0.846539162112933	0.811757412955884	0.641514758169197	0.828046523922813	1.02226769378912	1.01719813686851	1.01831725485407	0.861860209135938	0.680196253345227	1.22971014492754	0.857059577941005	0.707910750507099	0.99465630313335	0.536692223439211	0.42688679245283	0.422231439236831	0.384615384615385	0.448795180722892	0.416666666666667	0.482142857142857	0.51	0.529801324503311	0.46875	0.268292682926829	0.25	0.307692307692308	0.464285714285714	0.285714285714286	0.714285714285714	0.69047619047619	0.2
ZMYM4	0.739856801909308	0.756977125971325	1.14444761632886	0.892647102725617	1.05720545277507	1.0523679417122	0.693666701105486	0.794599018003273	0.907480835315887	1.07221954742417	1.03547115729129	1.021003785566	0.969730324711062	0.860392506690455	1.07222222222222	0.947883875480937	0.820689655172414	1.03157639057566	0.0733844468784228	0.0636792452830189	0.0723766072169224	0.0769230769230769	0.0963855421686747	0.145833333333333	0.0357142857142857	0.1	0.0794701986754967	0.046875	0.0487804878048781	0.1	0.307692307692308	0.107142857142857	0	0.142857142857143	0.202380952380952	0
ZMYM4-AS1	0.0178997613365155	0.0052260041589143	0.0114187838995147	0.0349583544795056	0.0299415774099318	0.0104735883424408	0.0045459241657196	0.019103786895423	0.0356859635210151	0.0225084256138662	0.016839842350412	0.0214922456954451	0.00880572372041827	0.008028545941124	0.0169082125603865	0.0293809024134313	0.00405679513184584	0.0230750546514452	0	0	0	0	0	0	0	0	0	0	0	0	0	0	0	0	0	0
KIAA0319L	0.757756563245823	0.655357338294845	0.722380816443049	0.909394871182494	0.987950340798442	0.758196721311475	0.853393945655543	0.75187651673345	0.922283901665345	0.915743861338469	0.826943747760659	0.795579435828551	0.851953769950468	0.690900981266726	0.926328502415459	0.821615949632739	0.605476673427992	0.888996842360942	0.04052573932092	0.0487421383647799	0.0584819576939029	0	0.0512048192771084	0.104166666666667	0.125	0.05	0.0463576158940397	0.0703125	0.0365853658536585	0.1	0	0.0357142857142857	0	0.107142857142857	0.166666666666667	0.1
NCDN	0.0644391408114559	0.032724088869432	0.0338281473023123	0.147565453622712	0.119279454722493	0.0387067395264117	0.0431862795743362	0.146396523505841	0.121200105736188	0.0896726047183438	0.067717663919742	0.0783978507754305	0.0886075949367089	0.024085637823372	0.0429951690821256	0.0985192957910691	0.0265720081135903	0.096429438911829	0.00219058050383352	0	0.0024885939444214	0	0	0	0	0.01	0	0	0	0	0	0	0	0	0	0
AC004865.2	0.00596658711217184	0.00383057896464923	0.00899229232086783	0.0148072961757769	0.0167964946445959	0.00546448087431694	0.00444260770740779	0.00922738303516	0.0207507269362939	0.0178141550312951	0.0204227875313508	0.0159970692392233	0.011557512383049	0.00267618198037467	0.00797101449275362	0.0169056779759823	0.0026369168356998	0.0201603109059995	0.000547645125958379	0	0.00186644545831605	0	0	0	0	0	0	0.0078125	0.0121951219512195	0	0	0	0	0	0	0
TFAP2E	0.128878281622912	0.0890062383714567	0.0525264059377676	0.138191479834015	0.117210321324245	0.0168488160291439	0.0507283810310983	0.0759918731305378	0.141289981496167	0.16478093403948	0.17484772482981	0.13139577481988	0.0803522289488167	0.0245316681534344	0.0956521739130435	0.139909059111577	0.0164300202839757	0.175856205975225	0	0	0	0	0	0	0	0	0	0	0	0	0	0	0	0	0	0
PSMB2	0.183770883054893	0.112400131334136	0.0880673708250071	0.224139475176882	0.242210321324245	0.162112932604736	0.0889554706064676	0.232913821321745	0.271081152524451	0.211001444390948	0.193479039770692	0.204786909268531	0.162355531095212	0.104817127564674	0.136231884057971	0.250903579340096	0.0811359026369168	0.214962351226621	0.38499452354874	0.197327044025157	0.294898382413936	0.346153846153846	0.243975903614458	0.354166666666667	0.285714285714286	0.19	0.264900662251656	0.1796875	0.268292682926829	0.4	0.153846153846154	0.285714285714286	0.142857142857143	0.357142857142857	0.273809523809524	0.2
C1orf216	0.0954653937947494	0.0409324723651089	0.0419640308307165	0.209959100814998	0.181231742940604	0.058287795992714	0.0511416468643455	0.219256165697838	0.190192968543484	0.145402022147328	0.0996058760300967	0.134082305531811	0.102366538249862	0.0437109723461195	0.0560386473429952	0.1611285997435	0.0359026369168357	0.158853534126791	0.00492880613362541	0.00786163522012579	0.00311074243052675	0	0.00301204819277108	0.0208333333333333	0	0	0	0.0078125	0.0121951219512195	0	0	0	0	0.0178571428571429	0	0
CLSPN	0.0119331742243437	0.00377585640801138	0.00699400513845275	0.0450488103412246	0.0349318403115871	0.00819672131147541	0.00464924062403141	0.0283876065240702	0.0303991541104943	0.0151661049590756	0.016839842350412	0.0117230431066064	0.0187121629058888	0.00223015165031222	0.00990338164251208	0.0279818118223155	0.00567951318458418	0.0106873937333009	0.0788608981380066	0.0267295597484277	0.0503940273745334	0.0384615384615385	0.0602409638554217	0.0208333333333333	0	0.01	0.0463576158940397	0.0078125	0.0365853658536585	0.05	0	0.0714285714285714	0	0.0535714285714286	0.0833333333333333	0
AL354864.1	0.00119331742243437	0.000328335339827077	0	0.00149267098546138	0.000486854917234664	0	0.000103316458311809	0.000677239121846605	0.00145387258789321	0.000842561386615311	0.000716589036187746	0.000488460129441934	0	0	0.000966183574879227	0.000349772647778944	0	0.000485790624240952	0	0	0	0	0	0	0	0	0	0	0	0	0	0	0	0	0	0
AGO4	0.51909307875895	0.329922293969574	0.469740222666286	0.622831895393617	0.749026290165531	0.590163934426229	0.359954540758343	0.402618657937807	0.526962727993656	0.569090033702455	0.587603009673952	0.698375870069606	0.430930104567969	0.349687778768956	0.530193236714976	0.490148070420893	0.588032454361055	0.537284430410493	0.0109529025191676	0.0165094339622642	0.0182496889257569	0.0384615384615385	0.0331325301204819	0	0.0357142857142857	0.02	0.0198675496688742	0.0546875	0.0121951219512195	0.05	0.0769230769230769	0.0357142857142857	0	0.0357142857142857	0.0476190476190476	0
AGO1	0.289976133651551	0.166356572179052	0.180987724807308	0.408275367943398	0.401898734177215	0.160291438979964	0.131728484347557	0.298916417405045	0.362146444620671	0.367477130476649	0.327122895019706	0.398339235559897	0.219592735277931	0.114629794826048	0.23695652173913	0.42042672263029	0.140770791075051	0.350983726014088	0.0876232201533406	0.0338050314465409	0.0918705931148901	0.0769230769230769	0.0963855421686747	0.0208333333333333	0.0535714285714286	0.01	0.119205298013245	0.0546875	0.0975609756097561	0.15	0.0769230769230769	0.0357142857142857	0	0.178571428571429	0.166666666666667	0
AL139286.2	0	0.00117653496771369	0.000285469597487868	0.00077618891243992	0.000973709834469328	0	0.000619898749870854	0.000818330605564648	0.00105736188210415	0.000722195474241695	0.00286635614475099	0.00109903529124435	0.00165107319757843	0	0.00169082125603865	0.00128249970852279	0.000608519269776876	0.00145737187272286	0	0	0	0	0	0	0	0	0	0	0	0	0	0	0	0	0	0
AGO3	1.06682577565632	1.26534967713692	1.27433628318584	0.912768307609637	1.05671859785784	0.943533697632058	0.865998553569584	0.786669676618319	1.01942902458366	1.06571978815599	1.0641347187388	1.04176334106729	1.08970831040176	0.772078501338091	1.39734299516908	1.03707590066457	0.837525354969574	1.00267184843333	0.0509309967141292	0.130503144654088	0.0815014516798009	0.230769230769231	0.0933734939759036	0.104166666666667	0.0892857142857143	0.09	0.0529801324503311	0.0859375	0.109756097560976	0	0	0.0357142857142857	0.142857142857143	0.160714285714286	0.154761904761905	0.1
AL138787.2	0.0334128878281623	0.0161431542081646	0.0254067941764202	0.0561244290533481	0.0496592015579357	0.0141165755919854	0.0106415952061163	0.0317738021333032	0.0641025641025641	0.0324987963408763	0.0351128627731996	0.0366345097081451	0.0214639515685195	0.0156110615521855	0.0289855072463768	0.0591115774746415	0.00851926977687627	0.0391061452513966	0	0	0	0	0	0	0	0	0	0	0	0	0	0	0	0	0	0
TEKT2	0.00477326968973747	0.00205209587391923	0.00142734798743934	0.00486610741260411	0.00146056475170399	0	0.000826531666494473	0.00234211862971951	0.00541897964578377	0.00493500240731825	0.00716589036187746	0.00659421174746611	0.00440286186020914	0.000446030330062444	0.00120772946859903	0.00536318059927714	0	0.00340053436968667	0.011500547645126	0.00707547169811321	0.010576524263791	0	0.00602409638554217	0.0208333333333333	0.0357142857142857	0	0.0198675496688742	0	0.0121951219512195	0	0	0	0	0	0	0
ADPRHL2	0.0692124105011933	0.0617270438874904	0.0679417642021125	0.0677075559005284	0.0687682570593963	0.0591985428051002	0.0466990391569377	0.0578757266211411	0.0835315886862279	0.0681271064034665	0.0752418487997134	0.0748565148369764	0.0577875619152449	0.0285459411239964	0.0821256038647343	0.0679724845517081	0.0480730223123732	0.0692251639543357	0.0805038335158817	0.0762578616352201	0.0866860223973455	0.0769230769230769	0.0903614457831325	0.166666666666667	0.0357142857142857	0.06	0.0728476821192053	0.0546875	0.0975609756097561	0.05	0.0769230769230769	0.0357142857142857	0	0.0357142857142857	0.0595238095238095	0
COL8A2	0.00119331742243437	0.00180584436904892	0.00171281758492721	0.00504522793085948	0.00231256085686465	0.00227686703096539	0.000826531666494473	0.0026525198938992	0.00515463917525773	0.00252768415984593	0.00286635614475099	0.0059836365856637	0.0066042927903137	0.00892060660124889	0.013768115942029	0.00594613501224204	0.0519269776876268	0.00388632499392762	0	0.0110062893081761	0.00145167980091248	0	0	0	0	0	0	0	0	0	0	0	0	0	0	0
TRAPPC3	0.138424821002387	0.0690598664769618	0.0742220953468456	0.177209899393976	0.203992210321324	0.105646630236794	0.0651926851947515	0.154636266154975	0.176579434311393	0.165503129513722	0.156574704407023	0.160092807424594	0.119977985690699	0.052185548617306	0.108454106280193	0.181182231549493	0.0634888438133874	0.172941462229779	0.106790799561884	0.095125786163522	0.0974699294898382	0.153846153846154	0.0903614457831325	0.145833333333333	0.0892857142857143	0.12	0.0662251655629139	0.109375	0.0609756097560976	0.15	0.0769230769230769	0.142857142857143	0	0.0714285714285714	0.119047619047619	0.3
MAP7D1	0.263723150357995	0.319962788661486	0.102911789894376	0.269397259456071	0.436465433300876	0.189890710382514	0.123463167682612	0.273096675884644	0.226011102299762	0.348940779971112	0.234324614833393	0.268530956160703	0.258668134287287	0.0900981266726137	0.238405797101449	0.225836539582605	0.115212981744422	0.288802526111246	0.0799561883899233	0.0738993710691824	0.0785980920779759	0.115384615384615	0.0753012048192771	0.0416666666666667	0.178571428571429	0.05	0.0596026490066225	0.1171875	0.0975609756097561	0	0.153846153846154	0.0714285714285714	0	0.125	0.0357142857142857	0
THRAP3	0.454653937947494	0.343466126737441	0.355266914073651	0.675911275636624	0.693159688412853	0.645719489981785	0.386713503461101	0.468480162537389	0.597805974094634	0.632763601348098	0.50232891436761	0.539137867871535	0.552559163456247	0.512934879571811	0.518115942028985	0.530022152267693	0.447261663286004	0.55598736944377	0.304490690032859	0.284591194968553	0.309829946080465	0.307692307692308	0.337349397590361	0.25	0.125	0.24	0.317880794701987	0.2109375	0.304878048780488	0.3	0.230769230769231	0.214285714285714	0.142857142857143	0.375	0.476190476190476	0
SH3D21	0.0274463007159905	0.00328335339827077	0.00328290037111048	0.0460638266113383	0.0279941577409932	0.0150273224043716	0.00413265833247236	0.0293188103166093	0.0588157546920434	0.0296100144439095	0.0265137943389466	0.0221028208572475	0.0187121629058888	0.00847457627118644	0.0103864734299517	0.068089075434301	0.00730223123732252	0.0293903327665776	0.00657174151150055	0.0227987421383648	0.0141020323517213	0	0.00301204819277108	0	0.0357142857142857	0.01	0	0.015625	0	0	0.0769230769230769	0	0	0.0178571428571429	0.0119047619047619	0
EVA1B	0	0.000684031957973076	0.00142734798743934	0.000537361554766098	0.00109542356377799	0.347905282331512	0.00640562041533216	0.00183418928833456	0.000925191646841131	0.000481463649494463	0.000716589036187746	0.000976920258883869	0.00220143093010457	0.0374665477252453	0.00483091787439614	0.000582954412964906	0.00993914807302231	0.00291474374544571	0.115553121577218	0.411949685534591	0.178141849854832	0.192307692307692	0.240963855421687	0.25	0.125	0.46	0.225165562913907	0.3125	0.207317073170732	0.3	0.384615384615385	0.178571428571429	0.142857142857143	0.160714285714286	0.321428571428571	0.3
AL591845.1	0.0465393794749403	0.00678559702309292	0.00713673993719669	0.107114069916709	0.0671859785783836	0.0218579234972678	0.0106415952061163	0.0622213443196569	0.121464446206714	0.0553683196918633	0.0666427803654604	0.0516546586884846	0.0412768299394606	0.0316681534344335	0.0207729468599034	0.14468928529789	0.0190669371196755	0.0697109545785766	0.00438116100766703	0.0117924528301887	0.00912484446287847	0	0.0180722891566265	0	0	0.01	0.0264900662251656	0.015625	0.0121951219512195	0	0	0	0	0	0	0
STK40	0.220763723150358	0.0919886177082193	0.122038252926063	0.320894408454488	0.251460564751704	0.213570127504554	0.148982332885629	0.229132569558101	0.375759978852762	0.272147327876745	0.21927624507345	0.208084015142264	0.181618051733627	0.11685994647636	0.244444444444444	0.335898332750379	0.183772819472617	0.172941462229779	0.02026286966046	0.0345911949685535	0.0250933222729158	0.0769230769230769	0.0180722891566265	0.0208333333333333	0.0714285714285714	0.03	0.00662251655629139	0.0390625	0.0487804878048781	0.05	0.0769230769230769	0	0	0.0178571428571429	0.0119047619047619	0
LSM10	0.0906921241050119	0.0268961365875014	0.0242649157864687	0.0874705197480371	0.109907497565725	0.0528233151183971	0.0316148362434136	0.107737456967097	0.111022997620936	0.0847376023110255	0.0845575062701541	0.0792526560019538	0.0649422124380847	0.0249776984834969	0.0434782608695652	0.0893086160662236	0.0308316430020284	0.0779693951906728	0.122124863088719	0.0990566037735849	0.0993363749481543	0.0384615384615385	0.072289156626506	0.104166666666667	0.196428571428571	0.09	0.112582781456954	0.0703125	0.121951219512195	0.1	0.230769230769231	0.0714285714285714	0	0.0535714285714286	0.0595238095238095	0
OSCP1	0.0704057279236277	0.0248440407135821	0.0268341421638595	0.143266561184584	0.115262901655307	0.0359744990892532	0.0521748114474636	0.0976635250296292	0.146576790906688	0.10387578237843	0.0924399856682193	0.0868237880083038	0.0792515134837644	0.0334522747546833	0.0485507246376812	0.138859741168241	0.0196754563894523	0.0986154967209133	0.0104052573932092	0.00628930817610063	0.00684363334715886	0	0.00602409638554217	0	0	0	0.0264900662251656	0.015625	0.0121951219512195	0	0	0	0	0	0.0357142857142857	0
MRPS15	0.0572792362768496	0.0265404399693554	0.0264059377676277	0.0852315132698451	0.101630963972736	0.0487249544626594	0.0345076970761442	0.0672724194367628	0.0951625693893735	0.0694511314395763	0.0644930132568972	0.0676517279277079	0.0506329113924051	0.0223015165031222	0.0379227053140097	0.0753177101550659	0.0235294117647059	0.0825844061209619	0.185104052573932	0.104559748427673	0.132102861883036	0.0769230769230769	0.13855421686747	0.0625	0.142857142857143	0.08	0.158940397350993	0.15625	0.182926829268293	0.4	0.153846153846154	0.178571428571429	0.428571428571429	0.125	0.142857142857143	0
CSF3R	0.00477326968973747	0.00268140527525446	0.00285469597487868	0.00211959279935517	0.00279941577409932	0.00591985428051002	0.00413265833247236	0.00409165302782324	0.00515463917525773	0.00349061145883486	0.00143317807237549	0.00415191110025644	0.0379746835443038	0.00490633363068689	0.18719806763285	0.00466363530371925	0.826369168356998	0.00340053436968667	0	0.00471698113207547	0.000622148486105351	0.0384615384615385	0	0	0	0	0	0.0078125	0	0	0	0	0	0	0	0.1
AL596257.1	0	0.000793477071248769	0.000570939194975735	0.000268680777383049	0.00279941577409932	0.00136612021857923	0.000309949374935427	0.000959422089282691	0.0021147237642083	0.00156475686085701	0.000358294518093873	0.000122115032360484	0.00495321959273528	0	0.00072463768115942	0.0518829427538766	0.000608519269776876	0.000242895312120476	0	0	0	0	0	0	0	0	0	0	0	0	0	0	0	0	0	0
GRIK3	0.0572792362768496	0.0784174236620335	0.930916357407936	0.11636863002657	2.14581304771178	0.0769581056466302	0.0720115714433309	0.362435803374908	1.69600845889506	3.2522869523351	0.0505195270512361	0.154841861033093	1.0379746835443	0.0785013380909902	0.321497584541063	2.20753177101551	0.0425963488843813	0.0631527811513238	0.00219058050383352	0	0.000829531314807134	0	0.00301204819277108	0	0	0	0	0	0	0.05	0	0	0	0	0	0
AL031430.1	0	0.000273612783189231	0.000713673993719669	0.00146281756575216	0.000243427458617332	0	0.000103316458311809	0.0016366612111293	0.00290774517578641	0.000240731824747232	0.000358294518093873	0.000122115032360484	0.000550357732526142	0	0	0.00221522676926664	0	0.000242895312120476	0	0	0	0	0	0	0	0	0	0	0	0	0	0	0	0	0	0
AL353604.1	0.0035799522673031	0.00941227974170953	0.00228375677990294	0.110905454219781	0.00803310613437196	0.00455373406193078	0.00361607604091332	0.0207122298098087	0.034892942109437	0.00854597977852672	0.00286635614475099	0.00842593723287337	0.0225646670335718	0.004014272970562	0.00990338164251208	0.0592281683572345	0.00223123732251521	0.00412922030604809	0	0	0	0	0	0	0	0	0	0	0	0	0	0	0	0	0	0
LINC01137	0.00954653937947494	0.0462131990806611	0.00685127033970882	0.00731408782876078	0.0191090555014606	0.023224043715847	0.0208699245789854	0.00967887578305773	0.0203542162305049	0.0152864708714492	0.00214976710856324	0.0021980705824887	0.0143093010456797	0.0115967885816235	0.0330917874396135	0.0131747697330069	0.0123732251521298	0.00291474374544571	0	0.00314465408805031	0.000829531314807134	0	0	0.0208333333333333	0	0	0	0.0078125	0	0	0	0	0	0	0	0
ZC3H12A	0	0.00169639925577323	0.000713673993719669	0.000328387616801505	0.00158227848101266	0.0100182149362477	0.00960843062299824	0.00079011230882104	0.00158604282315623	0.00120365912373616	0.000358294518093873	0.000366345097081451	0.00165107319757843	0.00356824264049955	0.0113526570048309	0.000466363530371925	0.00689655172413793	0.000242895312120476	0.00438116100766703	0.0770440251572327	0.023019493985898	0	0.00903614457831325	0.0208333333333333	0.0714285714285714	0.03	0.00662251655629139	0.046875	0	0	0	0.0357142857142857	0	0	0.0119047619047619	0.1
MEAF6	0.146778042959427	0.137025281821167	0.123322866114759	0.283279099620862	0.239532619279455	0.14799635701275	0.123979749974171	0.277244765505954	0.324213587100185	0.227010110736639	0.173772841275528	0.204786909268531	0.168959823885526	0.0673505798394291	0.192512077294686	0.269324938789787	0.0961460446247464	0.245810055865922	0.133625410733844	0.0794025157232704	0.100788054749067	0.153846153846154	0.0843373493975904	0.0833333333333333	0.0714285714285714	0.08	0.105960264900662	0.0625	0.121951219512195	0.05	0.0769230769230769	0.0714285714285714	0	0.0535714285714286	0.0595238095238095	0
SNIP1	0.0572792362768496	0.0362263324942541	0.0418212960319726	0.107382750694092	0.0757059396299903	0.0719489981785064	0.0330612666597789	0.0748067046673063	0.126354744911446	0.0742657679345209	0.076316732353995	0.0714372939308829	0.0764997248211337	0.0370205173951829	0.0628019323671498	0.102133613151452	0.0336713995943205	0.0893854748603352	0.0383351588170865	0.0487421383647799	0.0528826213189548	0.115384615384615	0.0572289156626506	0.0208333333333333	0.0178571428571429	0.01	0.0463576158940397	0.015625	0.109756097560976	0.1	0.153846153846154	0.0714285714285714	0	0.107142857142857	0.0714285714285714	0.2
DNALI1	0.0334128878281623	0.00777060304257415	0.0242649157864687	0.0372570677971162	0.0289678675754625	0.00683060109289617	0.0261390639528877	0.0256786500366838	0.0232619614062913	0.0314155031295137	0.0390541024722322	0.0470142874587862	0.023115024766098	0.0107047279214987	0.0282608695652174	0.0153899965022735	0.00283975659229209	0.0281758562059752	0.052026286966046	0.0534591194968553	0.0634591455827457	0.0384615384615385	0.0542168674698795	0.104166666666667	0.0892857142857143	0.07	0.0860927152317881	0.046875	0.134146341463415	0	0	0.107142857142857	0	0.0357142857142857	0.0833333333333333	0
GNL2	0.0441527446300716	0.0346393783517566	0.0461033399942906	0.0671701943457623	0.0618305744888023	0.0610200364298725	0.0341977477012088	0.0518370111180089	0.077716098334655	0.0525999037072701	0.0533858831959871	0.0454267920380999	0.0467804072647221	0.0396966993755575	0.0717391304347826	0.0790486183980413	0.0580121703853955	0.0626669905270828	0.0887185104052574	0.080188679245283	0.0883450850269598	0.0769230769230769	0.0783132530120482	0.125	0.0714285714285714	0.06	0.0927152317880795	0.125	0.121951219512195	0.05	0.230769230769231	0.107142857142857	0.285714285714286	0.0714285714285714	0.0833333333333333	0
RSPO1	0	0.000437780453102769	0.000142734798743934	0.00232856673731976	0.00060856864654333	0	0.000413265833247236	0.000987640386026299	0.00251123446999736	0.000962927298988926	0	0.000732690194162902	0.00275178866263071	0	0.00072463768115942	0.0100268159029964	0	0.000971581248481904	0.000547645125958379	0.00157232704402516	0.00207382828701784	0	0	0	0	0.01	0.00662251655629139	0	0.0121951219512195	0	0.0769230769230769	0	0	0	0.0119047619047619	0
C1orf109	0.0501193317422434	0.0190708109882894	0.0318298601198972	0.0984267247813237	0.0770447906523856	0.034608378870674	0.0184936460378138	0.0738472825780236	0.101903251387787	0.0564516129032258	0.0558939448226442	0.0606911710831603	0.0445789763346175	0.0191793041926851	0.0393719806763285	0.0912906610703043	0.0190669371196755	0.0599951420937576	0.0487404162102957	0.029874213836478	0.0580671920364994	0.115384615384615	0.0391566265060241	0	0.0714285714285714	0.02	0.0596026490066225	0.03125	0.0731707317073171	0.05	0	0	0	0.107142857142857	0.0357142857142857	0.1
CDCA8	0.0119331742243437	0.00703184852796323	0.00342563516985441	0.0236140549899991	0.0166747809152872	0.00728597449908925	0.00330612666597789	0.0120774310062645	0.0255088554057626	0.0120365912373616	0.0114654245790039	0.0161191842715838	0.0104567969179967	0.00178412132024978	0.00869565217391304	0.0219190859274805	0.00446247464503043	0.00947291717269857	0.122672508214677	0.0227987421383648	0.0611779344670261	0	0.0602409638554217	0.0416666666666667	0.0178571428571429	0.02	0.0596026490066225	0.078125	0.0365853658536585	0	0.0769230769230769	0	0	0.0892857142857143	0.0357142857142857	0
EPHA10	0.147971360381862	0.0233391704060414	0.0138452754781616	0.365525270919784	0.244401168451801	0.0309653916211293	0.0189069118710611	0.157740278796772	0.272006344171293	0.186446798266731	0.300967395198853	0.278910733911344	0.140341221794166	0.0187332738626227	0.0417874396135266	0.263029031129766	0.016632860040568	0.167840660675249	0	0	0	0	0	0	0	0	0	0	0	0	0	0	0	0	0	0
MANEAL	0.0954653937947494	0.0137353617160994	0.0411076220382529	0.0881571484013494	0.125486854917235	0.0168488160291439	0.018390329579502	0.0954624978836277	0.111022997620936	0.0873856523832451	0.109638122536725	0.106362193185981	0.0528343423225096	0.0133809099018733	0.0263285024154589	0.0958377054914306	0.0109533468559838	0.10735972795725	0.0230010952902519	0.00157232704402516	0.00165906262961427	0.0384615384615385	0	0	0	0	0	0	0	0.1	0	0	0	0	0.0119047619047619	0
YRDC	0.0441527446300716	0.0125861880267046	0.0111333143020268	0.0344508463444488	0.0359055501460565	0.0273224043715847	0.00816200020663292	0.0425814097861053	0.0454665609304785	0.0249157438613385	0.0257972053027589	0.0346806691903773	0.0209135938359934	0.016057091882248	0.0161835748792271	0.0352104465430803	0.0150101419878296	0.0369200874423124	0.0421686746987952	0.0408805031446541	0.0570302778929905	0.0769230769230769	0.0512048192771084	0.0625	0.0357142857142857	0.04	0.0397350993377483	0.046875	0.0365853658536585	0	0	0.0714285714285714	0	0.0178571428571429	0.0595238095238095	0.1
C1orf122	0.214797136038186	0.186932253474882	0.0729374821581502	0.15655133295519	0.251095423563778	0.123861566484517	0.112614939559872	0.186551159771996	0.164023261961406	0.120486278285989	0.173772841275528	0.210892660886555	0.136488717666483	0.056199821587868	0.16304347826087	0.164859507986475	0.0421906693711968	0.268642215205247	0.200438116100767	0.236635220125786	0.167772708419743	0.230769230769231	0.192771084337349	0.166666666666667	0.142857142857143	0.14	0.172185430463576	0.203125	0.170731707317073	0.15	0	0.178571428571429	0	0.160714285714286	0.0714285714285714	0.1
MTF1	0.156324582338902	0.0996224143591989	0.0803596916928347	0.184882228259247	0.168573515092502	0.129326047358834	0.0755243310259324	0.128957616118291	0.19878403383558	0.111458834857968	0.154783231816553	0.156307241421419	0.102916895982389	0.0637823371989295	0.140338164251208	0.200536318059928	0.0874239350912779	0.174884624726743	0.0164293537787514	0.0133647798742138	0.0161758606387391	0	0.00301204819277108	0	0.0535714285714286	0	0.0198675496688742	0.0390625	0	0	0	0	0	0	0	0
AL929472.2	0.0369928400954654	0.0174017730108351	0.0135598058806737	0.0657969370391378	0.0552580331061344	0.0273224043715847	0.0236594689534043	0.0327896608160731	0.056304520222046	0.0258786711603274	0.0415621640988893	0.0357797044816217	0.0258668134287287	0.0182872435325602	0.0306763285024155	0.0342777194823365	0.00973630831643002	0.0471216905513724	0	0	0	0	0	0	0	0	0	0	0	0	0	0	0	0	0	0
INPP5B	0.412887828162291	0.229013899529386	0.196688552669141	0.439054243663612	0.545034079844206	0.26775956284153	0.256121500154975	0.284158248208138	0.446206714247951	0.370967741935484	0.447151558581154	0.38893637806814	0.278481012658228	0.351471900089206	0.338647342995169	0.323772880960709	0.255172413793103	0.504736458586349	0.0125958378970427	0.0188679245283019	0.0167980091248445	0.0384615384615385	0.0150602409638554	0	0.0357142857142857	0.03	0.0264900662251656	0.015625	0.0121951219512195	0	0	0	0	0.0535714285714286	0.0595238095238095	0
SF3A3	0.140811455847255	0.066515267593302	0.0916357407936055	0.180971430277338	0.184761441090555	0.164389799635701	0.0839962806075008	0.137535978328348	0.174861221252974	0.146364949446317	0.156216409888929	0.152155330321163	0.10126582278481	0.08028545941124	0.138888888888889	0.170689052116125	0.0993914807302231	0.180471216905514	0.151697699890471	0.121069182389937	0.143301534632932	0.115384615384615	0.183734939759036	0.0625	0.125	0.06	0.119205298013245	0.140625	0.134146341463415	0.05	0.0769230769230769	0.142857142857143	0	0.178571428571429	0.166666666666667	0
FHL3	0.0035799522673031	0.00177848309073	0.0214102198115901	0.0250768725557513	0.00462512171372931	0.113387978142077	0.00991837999793367	0.0227721654720921	0.0249801744647105	0.0111940298507463	0.00859906843425296	0.0100134326535597	0.00935608145294441	0.0165031222123104	0.0198067632850242	0.0151568147370876	0.0324543610547667	0.00558659217877095	0.0607886089813801	0.266509433962264	0.0754873496474492	0.115384615384615	0.105421686746988	0.0833333333333333	0.107142857142857	0.28	0.0662251655629139	0.2265625	0.0365853658536585	0.15	0.0769230769230769	0.0357142857142857	0	0.0714285714285714	0.0595238095238095	0
UTP11	0.0596658711217184	0.0243241764255226	0.0316871253211533	0.0739767740394662	0.0600048685491723	0.0824225865209472	0.0233495195784689	0.0693041368023026	0.0833994184509648	0.0612662493981704	0.0558939448226442	0.0580046403712297	0.0528343423225096	0.0254237288135593	0.0509661835748792	0.0725195289728343	0.0237322515212982	0.0731114889482633	0.11829134720701	0.130503144654088	0.102239734549979	0.0769230769230769	0.102409638554217	0.104166666666667	0.0357142857142857	0.11	0.105960264900662	0.125	0.0975609756097561	0.15	0.307692307692308	0.0357142857142857	0.142857142857143	0.142857142857143	0.0714285714285714	0.2
POU3F1	0.00715990453460621	0.00470613987085477	0.00528118755352555	0.0604233214914768	0.00365141187925998	0.0168488160291439	0.0193201777043083	0.0457136407246459	0.0112344699973566	0.0158883004333173	0.00859906843425296	0.00903651239467579	0.0176114474408365	0.0107047279214987	0.0142512077294686	0.0360265827212312	0.0050709939148073	0.0123876609181443	0.0416210295728368	0.0251572327044025	0.0315221899626711	0	0.0240963855421687	0.0833333333333333	0.0178571428571429	0.02	0.033112582781457	0	0.0121951219512195	0.1	0	0	0.142857142857143	0.0178571428571429	0.0238095238095238	0
AL139158.2	0.0143198090692124	0.00645726168326584	0.0451041964030831	0.297190793205362	0.0135102239532619	0.0168488160291439	0.0885422047732204	0.0307015068570461	0.056304520222046	0.0771545498314877	0.0297384450017915	0.0299181829283185	0.0544854155200881	0.0231935771632471	0.0869565217391304	0.0921067972484552	0.00831643002028398	0.0655817342725285	0	0	0	0	0	0	0	0	0	0	0	0	0	0	0	0	0	0
AL139158.3	0.00238663484486873	0	0	0.000955309430695286	0.000243427458617332	0.000455373406193078	0.00268622791610704	0.000141091483718043	0.00105736188210415	0.000120365912373616	0.000358294518093873	0.000122115032360484	0.00110071546505228	0	0.00144927536231884	0.000116590882592981	0	0.000971581248481904	0	0	0	0	0	0	0	0	0	0	0	0	0	0	0	0	0	0
LINC01685	0.00119331742243437	0.000164167669913538	0.000142734798743934	0.0108367913544497	0.00133885102239533	0.000455373406193078	0.000413265833247236	0.00129804165020599	0.00277557494052339	0.00192585459797785	0.000716589036187746	0.000854805226523385	0.000550357732526142	0	0.00217391304347826	0.0137577241459718	0	0.00267184843332524	0	0	0	0	0	0	0	0	0	0	0	0	0	0	0	0	0	0
AL354702.2	0.00238663484486874	0.000218890226551384	0.000285469597487868	0.00271666119353972	0.00133885102239533	0.000455373406193078	0.000206632916623618	0.00124160505671878	0.00303991541104943	0.00264805007221955	0.00107488355428162	0.00195384051776774	0.00110071546505228	0.000446030330062444	0.00241545893719807	0.00478022618631223	0.000811359026369168	0.00218605780908428	0	0	0	0	0	0	0	0	0	0	0	0	0	0	0	0	0	0
RRAGC	0.100238663484487	0.0700995950530809	0.0593776762774764	0.0931128160730812	0.119766309639727	0.130692167577413	0.0556875710300651	0.140724645860376	0.115120274914089	0.0847376023110255	0.0730920816911501	0.0936622298204909	0.0803522289488167	0.0709188224799286	0.111111111111111	0.116707473475574	0.0582150101419878	0.109302890454214	0.0421686746987952	0.0589622641509434	0.0599336374948154	0	0.0542168674698795	0.0625	0.0357142857142857	0.06	0.0662251655629139	0.0390625	0.0731707317073171	0.1	0	0.0357142857142857	0	0.107142857142857	0.0595238095238095	0
AL139260.1	0.769689737470167	0.403058990916056	0.352269483300029	0.637848165507359	0.962025316455696	0.20264116575592	0.687880979440025	0.461877081099385	0.679222839016653	0.671641791044776	0.826227158724471	0.738185370619123	0.539350577875619	0.274308652988403	0.968357487922705	0.712020519995336	0.220081135902637	0.869322322079184	0.000547645125958379	0.00157232704402516	0.00165906262961427	0	0	0	0	0	0	0	0	0	0	0	0	0	0.0119047619047619	0
MYCBP	0	0.001422786472584	0.00142734798743934	0.0035525569453981	0.00413826679649464	0.0154826958105647	0.00165306333298895	0.0036401602799255	0.00409727729315358	0.00204622051035147	0.00214976710856324	0.00305287580901209	0.00330214639515685	0	0.00120772946859903	0.00361431736038242	0.00162271805273834	0.00242895312120476	0.0410733844468784	0.014937106918239	0.0209456656988801	0.0384615384615385	0.0240963855421687	0.0416666666666667	0.0535714285714286	0	0.0662251655629139	0.015625	0.0121951219512195	0	0	0	0	0.0357142857142857	0.0238095238095238	0
RHBDL2	0.175417661097852	0.284830907299989	0.0655152726234656	0.152162880257934	0.185004868549172	0.0400728597449909	0.06167992561215	0.0943902026073706	0.15979381443299	0.0908762638420799	0.125761375850949	0.127854438881426	0.112272977435333	0.0249776984834969	0.233816425120773	0.144456103532704	0.0190669371196755	0.153509837260141	0	0	0	0	0	0	0	0	0	0	0	0	0	0	0	0	0	0
AKIRIN1	0.239856801909308	0.254104191747838	0.165001427347987	0.332149147684867	0.286757546251217	0.193078324225865	0.161690257257981	0.308821039562052	0.357652656621729	0.235796822339913	0.206377642422071	0.251801196727317	0.233351678591084	0.11864406779661	0.302898550724638	0.296140841786172	0.130223123732252	0.246538741802283	0.233844468784228	0.154874213836478	0.232061385317296	0.230769230769231	0.174698795180723	0.208333333333333	0.142857142857143	0.17	0.28476821192053	0.125	0.0975609756097561	0.35	0.230769230769231	0.214285714285714	0.142857142857143	0.25	0.285714285714286	0
NDUFS5	0.182577565632458	0.105012586188027	0.0917784755923494	0.266382064065439	0.247322297955209	0.23816029143898	0.125012914557289	0.282211185732829	0.224028548770817	0.217501203659124	0.188821211035471	0.207229209915741	0.211337369290039	0.107047279214987	0.134782608695652	0.197621545995103	0.0892494929006085	0.234151080884139	1.32858707557503	0.593553459119497	0.828909166321029	0.884615384615385	0.813253012048193	0.875	0.607142857142857	0.73	1.05298013245033	0.671875	1.02439024390244	1.1	0.769230769230769	1.42857142857143	0.142857142857143	1	0.714285714285714	1.2
MACF1	2.90334128878282	3.88549305023531	4.99429060805024	2.53374929098128	4.19851509250243	6.07969034608379	11.4222543651204	2.6355606975563	3.19323288395453	4.5410447761194	2.89215335005374	3.38356331664428	4.56026417171161	3.18153434433541	11.7219806763285	3.2159263145622	3.00608519269777	3.51202331794996	0.12486308871851	0.17059748427673	0.170261302364164	0.192307692307692	0.216867469879518	0.3125	0.267857142857143	0.2	0.205298013245033	0.5234375	0.0731707317073171	0.25	0	0.142857142857143	0.142857142857143	0.357142857142857	0.273809523809524	0.1
AL442071.1	0.0143198090692124	0.0062930940133523	0.0121324578932344	0.0206287130190763	0.0260467380720545	0.00728597449908925	0.0207666081206736	0.0139962751848298	0.0318530266983875	0.0138420799229658	0.0128986026513794	0.0163634143363048	0.015410016510732	0.0102586975914362	0.0342995169082126	0.0226186312230384	0.00141987829614604	0.0211318921544814	0	0	0	0	0	0	0	0	0	0	0	0	0	0	0	0	0	0
BMP8A	0.0214797136038186	0.0236675057458684	0.0218384242078219	0.0656775233603009	0.00827653359298929	0.00819672131147541	0.00361607604091332	0.0589762401941419	0.0537932857520486	0.0101107366393837	0.0128986026513794	0.0400537306142386	0.0214639515685195	0.012042818911686	0.0234299516908213	0.0396409000816136	0.00324543610547667	0.0109302890454214	0	0	0	0	0	0	0	0	0	0	0	0	0	0	0	0	0	0
PABPC4	0.094272076372315	0.0713855751340703	0.0642306594347702	0.0989342329163806	0.113680623174294	0.109289617486339	0.0772807108172332	0.0919069924939331	0.10375363468147	0.0965334617236399	0.090290218559656	0.106972768347784	0.0908090258668134	0.0713648528099911	0.171256038647343	0.0924565698962341	0.122312373225152	0.0971581248481904	0.133077765607886	0.209119496855346	0.154085441725425	0.153846153846154	0.180722891566265	0.1875	0.232142857142857	0.21	0.178807947019868	0.1640625	0.146341463414634	0.1	0.307692307692308	0.107142857142857	0.142857142857143	0.125	0.19047619047619	0
AL365277.1	0.0035799522673031	0.000766115792929846	0.000713673993719669	0.00414962533958265	0.00304284323271665	0	0.00103316458311809	0.00174953439810373	0.00528680941052075	0.00240731824747232	0.00214976710856324	0.00170961045304677	0.00220143093010457	0	0.00120772946859903	0.00291477206482453	0.000405679513184584	0.00145737187272286	0	0	0	0	0	0	0	0	0	0	0	0	0	0	0	0	0	0
HEYL	0.00238663484486874	0.00125861880267046	0.00114187838995147	0.00116428336865988	0.000851996105160662	0.0887978142076503	0.0104349622894927	0.00115695016648795	0.00290774517578641	0.00108329321136254	0.00609100680759584	0.00354133593845402	0.00275178866263071	0.103033006244425	0.00772946859903382	0.00174886323889472	0.00141987829614604	0.00461501093028905	0.00164293537787514	0.035377358490566	0.00456242223143924	0	0.00602409638554217	0.0208333333333333	0	0.04	0	0	0	0	0	0	0	0	0	0
NT5C1A	0.0143198090692124	0.000410419174783846	0.00685127033970882	0.0111651789712512	0.0215433300876339	0.00136612021857923	0.00413265833247236	0.00801399627518483	0.014274385408406	0.0238324506499759	0.0297384450017915	0.0196605202100379	0.0066042927903137	0.00133809099018733	0.0036231884057971	0.0153899965022735	0.000202839756592292	0.0308477046393005	0	0	0	0	0	0	0	0	0	0	0	0	0	0	0	0	0	0
HPCAL4	0.441527446300716	0.0576502134179709	0.0492435055666572	0.393677045705586	0.212268743914314	0.0856102003642987	0.0729414195681372	0.507054574185902	0.457309014010045	0.400698122291767	0.531709064851308	0.314446208328245	0.25536598789213	0.0579839429081178	0.0763285024154589	0.403870817302087	0.0517241379310345	0.557930531940733	0	0.00393081761006289	0.00228121111571962	0	0	0	0	0.01	0.00662251655629139	0	0	0	0	0	0	0.0178571428571429	0	0.1
PPIE	0.249403341288783	0.0668983254897669	0.125035683699686	0.131922261695077	0.129138266796495	0.0796903460837887	0.141543547887178	0.105705739601558	0.143801215966164	0.189335580163698	0.317448943031172	0.170472585175235	0.110621904237755	0.0446030330062444	0.139130434782609	0.147953830010493	0.0389452332657201	0.233422394947778	0.102957283680175	0.0849056603773585	0.108668602239735	0.115384615384615	0.123493975903614	0.145833333333333	0.0892857142857143	0.16	0.119205298013245	0.109375	0.146341463414634	0.1	0.0769230769230769	0.0357142857142857	0	0.142857142857143	0.0714285714285714	0
BMP8B	0.0155131264916468	0.0240232023640144	0.0650870682272338	0.00603039078126399	0.00365141187925998	0.00318761384335155	0.00206632916623618	0.0108922625430329	0.00660851176315094	0.00288878189696678	0.00429953421712648	0.00781536207107095	0.00495321959273528	0.00312221231043711	0.0340579710144928	0.00489681706890521	0.00121703853955375	0.00364342968180714	0.00109529025191676	0.000786163522012579	0.000829531314807134	0	0	0.0208333333333333	0	0	0.0132450331125828	0	0.0121951219512195	0	0	0	0	0	0.0119047619047619	0
AL033527.3	0	0.000410419174783846	0.000713673993719669	2.98534197092277e-05	0	0	0	0.000112873186974434	0.000264340470526038	0	0.000358294518093873	0	0	0	0.000483091787439614	0	0.000202839756592292	0	0	0	0	0	0	0	0	0	0	0	0	0	0	0	0	0	0	0
AL033527.5	0.00477326968973747	0.0100689504213637	0.00456751355980588	0.0218825566468639	0.00596397273612463	0.00364298724954463	0.00299617729104246	0.0121056493030081	0.0182394924662966	0.0045739046701974	0.00824077391615908	0.00573940652094273	0.00990643918547056	0.000892060660124889	0.00990338164251208	0.0174886323889472	0.00365111561866126	0.00728685936361428	0	0	0	0	0	0	0	0	0	0	0	0	0	0	0	0	0	0
AL033527.4	0.00238663484486874	0.00123125752435154	0.00142734798743934	0.00913514643102367	0.00340798442064265	0	0.000413265833247236	0.00516394830408037	0.00806238435104415	0.00180548868560424	0.00179147259046937	0.00366345097081451	0.00495321959273528	0.000446030330062444	0.00555555555555556	0.0093272706074385	0.0105476673427992	0.00412922030604809	0	0	0	0	0	0	0	0	0	0	0	0	0	0	0	0	0	0
TRIT1	0.212410501193317	0.146820619459341	0.173565515272623	0.311430874406663	0.217015579357351	0.0974499089253188	0.0955677239384234	0.177126248659631	0.309939201691779	0.227611940298507	0.236474381941956	0.216876297472219	0.137589433131535	0.096342551293488	0.251449275362319	0.29369243325172	0.130223123732252	0.221763419965995	0.0410733844468784	0.020440251572327	0.0381584404811282	0	0.0271084337349398	0.0416666666666667	0.0357142857142857	0.01	0.033112582781457	0.015625	0	0	0	0	0.142857142857143	0.125	0.0595238095238095	0.1
MYCL	0.00835322195704057	0.000383057896464923	0.00157008278618327	0.00208973937964594	0.00158227848101266	0.00455373406193078	0.000516582291559045	0.00253964670692477	0.00277557494052339	0.00264805007221955	0.00716589036187746	0.00366345097081451	0.00220143093010457	0.000446030330062444	0.00821256038647343	0.00489681706890521	0.00669371196754564	0.00801554529997571	0.015881708652793	0.00314465408805031	0.0155537121526338	0	0.0271084337349398	0.104166666666667	0.0178571428571429	0	0.0198675496688742	0.015625	0	0	0	0	0	0	0.0119047619047619	0.1
MFSD2A	0.0608591885441527	0.007469628981066	0.012846131886954	0.0375257485744992	0.0164313534566699	1.65482695810565	0.0295485070771774	0.0290084090524296	0.0401797515199577	0.027563793933558	0.016839842350412	0.0156307241421419	0.0280682443588332	0.0151650312221231	0.0415458937198068	0.0291477206482453	0.018052738336714	0.0133592421666262	0.00383351588170865	0.00628930817610063	0.0101617586063874	0	0.00602409638554217	0.0208333333333333	0.0357142857142857	0	0.00662251655629139	0.03125	0.0121951219512195	0	0	0	0	0	0	0
CAP1	0.183770883054893	0.14203239575353	0.115329717385098	0.269486819715198	0.198758519961052	0.442167577413479	0.11995040810001	0.283142389525368	0.26050753370341	0.182595089070775	0.146900752418488	0.159360117230431	0.196477710511833	0.154772524531668	0.251690821256039	0.244257899032296	0.303245436105477	0.207432596550887	0.238225629791895	0.221698113207547	0.184363334715886	0.153846153846154	0.192771084337349	0.0833333333333333	0.196428571428571	0.16	0.152317880794702	0.3515625	0.219512195121951	0.2	0.384615384615385	0.0714285714285714	0.142857142857143	0.214285714285714	0.142857142857143	0.1
PPT1	0.247016706443914	0.0944237714786035	0.128033114473309	0.246022031823745	0.333373904576436	0.145719489981785	0.0926748631056927	0.249675489587449	0.243589743589744	0.288035628310063	0.24793980652096	0.276468433264135	0.208035222894882	0.0820695807314897	0.157729468599034	0.247405852862306	0.194523326572008	0.304833616711197	0.0481927710843374	0.0605345911949686	0.0671920364993779	0.0769230769230769	0.0783132530120482	0.0416666666666667	0.0714285714285714	0.11	0.0529801324503311	0.0546875	0.0731707317073171	0	0.153846153846154	0.0714285714285714	0	0.0714285714285714	0.107142857142857	0
RLF	0.665871121718377	0.582275363905002	0.527547816157579	0.813028032361107	0.785053554040896	0.601092896174863	0.522264696766195	0.611123652576331	0.816151202749141	0.758184882041406	0.742744536008599	0.80302845280254	0.723170060539351	0.551293487957181	0.778502415458937	0.76145505421476	0.57789046653144	0.745688608209862	0.0668127053669222	0.125	0.103276648693488	0.192307692307692	0.0662650602409639	0.0833333333333333	0.0892857142857143	0.12	0.0860927152317881	0.0703125	0.0975609756097561	0.15	0.0769230769230769	0.178571428571429	0.285714285714286	0.196428571428571	0.130952380952381	0.4
TMCO2	0.0035799522673031	0.000711393236292	0.000570939194975735	0.00155237782487984	0.00182570593962999	0.000455373406193078	0.000723215208182664	0.00118516846323156	0.00185038329368226	0.00120365912373616	0.00250806162665711	0.00244230064720967	0.00165107319757843	0	0.000483091787439614	0.00279818118223155	0.000202839756592292	0.000971581248481904	0	0	0	0	0	0	0	0	0	0	0	0	0	0	0	0	0	0
AL050341.2	0.0346062052505967	0.0235033380759549	0.0214102198115901	0.0556169209182912	0.0460077896786758	0.0141165755919854	0.0187002789544374	0.0385179750550257	0.0574940523394132	0.035387578237843	0.0412038695807954	0.0382220051288314	0.0363236103467254	0.00981266726137377	0.0386473429951691	0.0480354436283083	0.0133874239350913	0.0386203546271557	0.0153340635268346	0.0102201257861635	0.0143094151804231	0.0384615384615385	0.0271084337349398	0	0	0.01	0.0264900662251656	0.0078125	0.0121951219512195	0.05	0	0.0357142857142857	0	0.0178571428571429	0	0
ZMPSTE24	0.0751789976133652	0.0966400350224362	0.124892948900942	0.168015046123533	0.13960564751704	0.142987249544627	0.093604711230499	0.139059766352503	0.193893735130849	0.112662493981704	0.111071300609101	0.111979484674563	0.110071546505228	0.0811775200713648	0.163526570048309	0.193774046869535	0.0801217038539554	0.125333981054166	0.0301204819277108	0.0259433962264151	0.0352550808793032	0.0384615384615385	0.0331325301204819	0	0	0.02	0.0596026490066225	0.03125	0.0365853658536585	0	0	0.0357142857142857	0	0.0535714285714286	0.0238095238095238	0
COL9A2	0.0656324582338902	0.317637080004378	0.393948044533257	0.0072245275696331	0.00815481986368062	0.0255009107468124	0.0937080276888108	0.0133190360629832	0.00859106529209622	0.010351468464131	0.0100322465066284	0.00989131762119917	0.0533847000550358	0.0196253345227475	0.32512077294686	0.0107263611985543	0.0665314401622718	0.00752975467573476	0.00657174151150055	0.0180817610062893	0.0128577353795106	0.0384615384615385	0.0120481927710843	0.0625	0	0.02	0.0198675496688742	0	0.0121951219512195	0	0	0	0	0.0178571428571429	0.0119047619047619	0
SMAP2	0.274463007159905	0.244746634562767	0.47787610619469	0.782487983998567	0.568281402142162	0.251366120218579	0.24269036057444	0.685789265759919	0.714644462067142	0.551155512758787	0.361877463274812	0.369642202955184	0.709411117226197	0.224799286351472	0.68743961352657	0.504838521627609	1.94584178498986	0.473888753947049	0.0498357064622125	0.0558176100628931	0.0348403152218996	0.0769230769230769	0.0391566265060241	0.0625	0.0892857142857143	0.02	0.0132450331125828	0.0234375	0	0	0	0	0	0.107142857142857	0.0476190476190476	0
AL031985.4	0.0143198090692124	0.00164167669913538	0.00713673993719669	0.0533779144400991	0.0215433300876339	0.00500910746812386	0.00309949374935427	0.0216152153056042	0.0552471583399418	0.0168512277323062	0.0111071300609101	0.0118451581389669	0.0143093010456797	0.000892060660124889	0.00676328502415459	0.0276320391745366	0.00182555780933063	0.0162739859120719	0	0	0	0	0	0	0	0	0	0	0	0	0	0	0	0	0	0
ZFP69B	0.058472553699284	0.0105340921527854	0.040964887239509	0.131743141176822	0.100292112950341	0.00865209471766849	0.00764541791507387	0.0760765280207687	0.154374834787206	0.0940057775637939	0.0551773557864565	0.0648430821834168	0.0594386351128233	0.00356824264049955	0.0277777777777778	0.103765885507753	0.0127789046653144	0.0680106873937333	0.0120481927710843	0.00786163522012579	0.0107839070924927	0	0.00903614457831325	0	0	0.01	0.0132450331125828	0	0.0121951219512195	0	0	0	0	0.0178571428571429	0.0119047619047619	0.1
ZFP69	0.0274463007159905	0.0143646711174346	0.0299743077362261	0.0314356509538168	0.0247078870496592	0.0195810564663024	0.00950511416468643	0.0169309780461651	0.0368754956383822	0.0179345209436688	0.0179147259046937	0.0301624129930394	0.0198128783709411	0.0142729705619982	0.0229468599033816	0.018887722980063	0.0125760649087221	0.0228321593393248	0.00438116100766703	0.00235849056603774	0.0024885939444214	0	0	0	0	0	0	0.0078125	0	0	0	0	0	0	0.0119047619047619	0
AL603839.3	0.121718377088305	0.10416438656014	0.162717670568085	0.157775323163268	0.0991966893865628	0.0760473588342441	0.0973241037297242	0.0921609571646255	0.19614062913032	0.101107366393837	0.125403081332856	0.109659299059714	0.0908090258668134	0.0588760035682426	0.177777777777778	0.161245190626093	0.0811359026369168	0.104930774836046	0.00109529025191676	0	0.00103691414350892	0	0.00301204819277108	0	0	0	0	0.0078125	0	0	0	0	0	0	0	0
EXO5	0.0119331742243437	0.0100963116996826	0.0165572366542963	0.0335850971728812	0.0237341772151899	0.0136612021857923	0.0109515445810518	0.0253964670692477	0.0457309014010045	0.0172123254694271	0.019706198495163	0.0203932104042008	0.0137589433131535	0.00579839429081177	0.0178743961352657	0.0290311297656523	0.00811359026369168	0.0162739859120719	0.00876232201533406	0.00864779874213836	0.00808793031936956	0	0.00602409638554217	0	0	0.05	0	0	0	0	0.0769230769230769	0.0357142857142857	0	0.0178571428571429	0.0119047619047619	0
ZNF684	0.0334128878281623	0.0514392032395754	0.0475306879817299	0.0737080932620832	0.0909201557935735	0.0418943533697632	0.0482487860316148	0.0548845871663186	0.0818133756278086	0.0343042850264805	0.039412396990326	0.0374893149346685	0.0467804072647221	0.0294380017841213	0.0722222222222222	0.0481520345109012	0.0196754563894523	0.0461501093028905	0.0142387732749179	0.00471698113207547	0.00788054749066777	0.0384615384615385	0	0	0	0	0.00662251655629139	0	0.0121951219512195	0	0	0	0	0	0	0
RIMS3	0.194510739856802	0.0549961694210353	0.0499571795603768	0.534077678598083	0.240262901655307	0.0974499089253188	0.0829631160243827	0.644421242733789	0.482950039651071	0.324987963408763	0.300967395198853	0.235926242520454	0.266373142542653	0.0624442462087422	0.0804347826086956	0.216159496327387	0.0643002028397566	0.431139179013845	0.0219058050383352	0.00235849056603774	0.00871007880547491	0	0.0120481927710843	0	0	0	0.0132450331125828	0.0078125	0	0.05	0	0	0.142857142857143	0.0178571428571429	0	0
AL031289.1	0.0119331742243437	0.00467877859253584	0.00613759634598915	0.00895602591276831	0.0259250243427459	0.00227686703096539	0.00247959499948342	0.00778824990123596	0.0107057890563045	0.0174530572941743	0.00967395198853458	0.0142874587861766	0.0110071546505228	0.000446030330062444	0.00797101449275362	0.00769499825113676	0.00162271805273834	0.0170026718484333	0	0	0	0	0	0	0	0	0	0	0	0	0	0	0	0	0	0
NFYC-AS1	0.0143198090692124	0.01067089854438	0.0121324578932344	0.0174941039496074	0.0327409931840312	0.00409836065573771	0.00485587354065503	0.0108358259495457	0.0173143008194555	0.0222676937891189	0.019706198495163	0.0192941751129564	0.0176114474408365	0.00446030330062444	0.0176328502415459	0.0178384050367261	0.00425963488843813	0.0230750546514452	0.00547645125958379	0.00628930817610063	0.0049771878888428	0	0.0120481927710843	0.0416666666666667	0	0	0.0264900662251656	0	0.024390243902439	0	0	0	0	0	0	0
NFYC	0.315035799522673	0.229533763817446	0.242078218669712	0.354539212466788	0.517039922103213	0.336520947176685	0.305093501394772	0.253767142615272	0.371001850383294	0.37349542609533	0.376925833034755	0.296006838441812	0.282333516785911	0.1971454058876	0.416666666666667	0.383584003730908	0.290060851926978	0.403449113432111	0.047645125958379	0.059748427672956	0.0470759021153049	0.0384615384615385	0.0391566265060241	0.0625	0.0535714285714286	0	0.0596026490066225	0.0390625	0.0365853658536585	0.1	0.0769230769230769	0	0.142857142857143	0.0714285714285714	0.0595238095238095	0.1
KCNQ4	0.0381861575178998	0.00870088650541753	0.00899229232086783	0.102934591157417	0.101387536514119	0.0168488160291439	0.0104349622894927	0.0725774592245612	0.0499603489294211	0.1108570052961	0.199211752060193	0.0871901331053853	0.0616400660429279	0.0111507582515611	0.021256038647343	0.0626093039524309	0.00527383367139959	0.343453971338353	0.00219058050383352	0.00314465408805031	0.00228121111571962	0	0.00602409638554217	0	0	0.01	0	0	0.0121951219512195	0	0	0	0	0	0.0119047619047619	0
CITED4	0.0155131264916468	0.0107803436576557	0.00727947473594062	0.0202406185628564	0.0167964946445959	0.01183970856102	0.00547577229052588	0.0327050059258423	0.0224689399947132	0.0173326913818007	0.0150483697599427	0.0134326535596532	0.0203632361034673	0.00579839429081177	0.00893719806763285	0.0149236329719016	0.0101419878296146	0.0327908671362643	0.0481927710843374	0.0345911949685535	0.0553712152633762	0	0.036144578313253	0.0625	0.107142857142857	0	0.0264900662251656	0.1328125	0.048780487804878	0.15	0	0.0714285714285714	0	0.0357142857142857	0.0833333333333333	0
AC119677.1	0.00119331742243437	0.000246251504870308	0.000428204396231801	0.00173149834313521	0.00109542356377799	0.00136612021857923	0.000206632916623618	0.000874767199051865	0.0021147237642083	0.000481463649494463	0.000716589036187746	0.000732690194162902	0.00220143093010457	0.000446030330062444	0.00072463768115942	0.00128249970852279	0	0	0	0	0	0	0	0	0	0	0	0	0	0	0	0	0	0	0	0
CTPS1	0.105011933174224	0.055461311152457	0.0639451898372823	0.177478580171359	0.207278481012658	0.0519125683060109	0.0348176464510797	0.0876460296856482	0.138910917261433	0.133726528647087	0.156574704407023	0.144950543411894	0.10126582278481	0.0637823371989295	0.110869565217391	0.127433834674128	0.0462474645030426	0.221520524653874	0.088170865279299	0.0196540880503145	0.0591041061800083	0.0384615384615385	0.0421686746987952	0.0208333333333333	0.0357142857142857	0.01	0.0463576158940397	0.0390625	0.0731707317073171	0.05	0.0769230769230769	0.0714285714285714	0	0.0535714285714286	0.0595238095238095	0.1
SLFNL1-AS1	0.0536992840095465	0.0138448068293751	0.0222666286040537	0.0692897871451175	0.0731499513145083	0.0177595628415301	0.0133278231222234	0.0406343473107963	0.0848532910388581	0.053562831006259	0.0548190612683626	0.0658200024423006	0.0423775454045129	0.0191793041926851	0.0342995169082126	0.0699545295557887	0.0141987829614604	0.0796696623755161	0	0	0	0	0	0	0	0	0	0	0	0	0	0	0	0	0	0
SLFNL1	0.0238663484486874	0.00481558498413046	0.0117042534970026	0.0328686150998597	0.0326192794547225	0.00910746812386157	0.00723215208182664	0.0158869010666516	0.0253766851704996	0.0225084256138662	0.0293801504836976	0.0280864574429112	0.0198128783709411	0.00892060660124889	0.0159420289855072	0.0242509035793401	0.00608519269776876	0.0393490405635171	0	0	0	0	0	0	0	0	0	0	0	0	0	0	0	0	0	0
SCMH1	1.53341288782816	0.699244828718398	1.38980873536968	1.35698719288294	1.97857838364167	1.10018214936248	1.16024382684162	0.994948924882894	1.31575469204335	2.0018054886856	2.01074883554282	2.22920991574063	1.35222894881673	1.38760035682426	1.35966183574879	1.71878279118573	0.75578093306288	1.91498664075783	0.00930996714129244	0.0157232704402516	0.0145167980091248	0	0.0301204819277108	0.0625	0	0.03	0.0132450331125828	0.0234375	0.0121951219512195	0	0	0.0357142857142857	0	0	0.0119047619047619	0
AC093151.3	0.0489260143198091	0.0115190981722666	0.0202683414216386	0.0545720512284682	0.157984420642649	0.0122950819672131	0.0349209629093915	0.0415091145098482	0.0598731165741475	0.0571738083774675	0.0214976710856324	0.0643546220539748	0.0407264722069345	0.0214094558429973	0.0304347826086957	0.0383584003730908	0.0141987829614604	0.03570561088171	0	0	0	0	0	0	0	0	0	0	0	0	0	0	0	0	0	0
FOXO6	0.0202863961813842	0.0108624274926125	0.0141307450756494	0.0108666447741589	0.0126582278481013	0.00591985428051002	0.00692220270689121	0.0151250070545742	0.0235263018768173	0.0136013480982186	0.0297384450017915	0.0195384051776774	0.00990643918547056	0.00892060660124889	0.0135265700483092	0.0488515798064591	0.00304259634888438	0.0104444984211805	0.00164293537787514	0.00786163522012579	0.00539195354624637	0	0.00301204819277108	0	0.0357142857142857	0.01	0	0	0.0121951219512195	0	0	0	0	0	0	0
HIVEP3	3.41050119331742	1.26091715004925	0.979731658578361	2.17771740752903	2.99963485881207	1.0264116575592	1.11065192685195	1.72236017833964	2.66204070843246	2.89865190178142	4.31064134718739	3.15789473684211	2.2652724270776	0.84121320249777	1.72173913043478	3.55951964556372	2.77180527383367	3.26038377459315	0.00328587075575027	0.0314465408805031	0.00435503940273745	0.0384615384615385	0.00903614457831325	0	0.0178571428571429	0.02	0.00662251655629139	0.015625	0	0	0	0	0	0.0178571428571429	0	0
FOXJ3	0.855608591885442	0.917451023311809	0.886811304596061	0.89136340567812	0.922833495618306	0.83287795992714	0.690980473189379	0.678904001354478	0.914750198255353	0.869764082811748	0.955213185238266	0.902430089143974	0.912493120528343	0.714540588760036	1.20434782608696	0.872799347091057	0.717241379310345	0.920573232936604	0.0536692223439211	0.0786163522012579	0.088137702198258	0.0769230769230769	0.0843373493975904	0.0833333333333333	0.0357142857142857	0.08	0.0794701986754967	0.140625	0.0487804878048781	0.05	0.0769230769230769	0	0.428571428571428	0.0535714285714286	0.142857142857143	0.3
RIMKLA	0.249403341288783	0.0492503009740615	0.0937767627747645	0.39466220855599	0.457887049659202	0.0537340619307832	0.0491786341564211	0.364241774366499	0.45664816283373	0.303442465093885	0.370834826227159	0.325436561240689	0.218492019812878	0.0557537912578055	0.0852657004830918	0.373673778710505	0.032657200811359	0.420937575904785	0.0213581599123768	0.00864779874213836	0.0207382828701783	0	0.0150602409638554	0	0	0.01	0.033112582781457	0.0234375	0	0	0	0	0.142857142857143	0.0178571428571429	0	0
ZMYND12	0.0119331742243437	0.00708657108460107	0.00385383956608621	0.0219124100665731	0.0236124634858812	0.00774134790528233	0.0187002789544374	0.0185394209605508	0.0245836637589215	0.014082811747713	0.0103905410247223	0.0141653437538161	0.0132085855806274	0.00847457627118644	0.0159420289855072	0.0192374956278419	0.00365111561866126	0.0140879281029876	0	0.000786163522012579	0.0012442969722107	0	0	0	0	0	0	0	0	0	0	0	0	0	0	0
PPCS	0.0668257756563246	0.0406041370252818	0.0304025121324579	0.1032032719348	0.0925024342745862	0.0887978142076503	0.0401901022832937	0.0891415994130594	0.104017975151996	0.0698122291766972	0.0816911501254031	0.066919037733545	0.0594386351128233	0.0396966993755575	0.0695652173913043	0.0946717966655008	0.0549695740365112	0.0957007529754676	0.0799561883899233	0.0660377358490566	0.0812940688510991	0.0384615384615385	0.0843373493975904	0.0833333333333333	0.107142857142857	0.1	0.0860927152317881	0.0703125	0.0731707317073171	0.05	0.230769230769231	0.0714285714285714	0	0.107142857142857	0.226190476190476	0.4
CCDC30	0.476133651551313	0.253830578964649	0.256066228946617	1.01994208436576	0.704844206426485	0.219945355191257	0.379584667837587	0.571335854167842	0.90060798308221	0.594607607125662	0.527409530634181	0.518134082305532	0.528893780957622	0.297056199821588	0.357729468599034	0.908126384516731	0.232454361054767	0.447170269613796	0.00383351588170865	0.00864779874213836	0.00891746163417669	0.0384615384615385	0.0120481927710843	0.0208333333333333	0.0178571428571429	0.02	0.0132450331125828	0.0078125	0	0	0	0	0	0.0357142857142857	0.0357142857142857	0
PPIH	0.0894988066825776	0.0532724088869432	0.055952041107622	0.128011463713168	0.0834956183057449	0.058287795992714	0.0445293935323897	0.0847677634178001	0.151467089611419	0.0891911410688493	0.0935148692225009	0.0665526926364635	0.0704457897633462	0.0508474576271186	0.0884057971014493	0.128133379969686	0.054158215010142	0.102744717026961	0.126506024096386	0.0738993710691824	0.0951887183741186	0.0769230769230769	0.0993975903614458	0.166666666666667	0.125	0.09	0.139072847682119	0.03125	0.109756097560976	0.15	0.153846153846154	0.107142857142857	0	0.0892857142857143	0.0714285714285714	0
AC098484.2	0.00119331742243437	0.00180584436904892	0.00157008278618327	0.00558258948562558	0.00438169425511198	0.00227686703096539	0.00196301270792437	0.00411987132456685	0.00528680941052075	0.00445353875782378	0.0039412396990326	0.00366345097081451	0.00110071546505228	0.00356824264049955	0.00434782608695652	0.00536318059927714	0.000811359026369168	0.0060723828030119	0	0	0	0	0	0	0	0	0	0	0	0	0	0	0	0	0	0
YBX1	0.221957040572792	0.104027580168545	0.13317156722809	0.135415111801057	0.203627069133398	0.295537340619308	0.0751110651926852	0.116569783847847	0.162965900079302	0.202335098700048	0.276961662486564	0.255586762730492	0.138139790864062	0.0892060660124888	0.188164251207729	0.156231782674595	0.136713995943205	0.227835802769007	2.96604600219058	1.22798742138365	1.84757362090419	0.961538461538462	1.83734939759036	1.375	1.39285714285714	1.32	1.85430463576159	1.234375	1.92682926829268	1.9	1.69230769230769	1.85714285714286	1.28571428571429	1.55357142857143	1.85714285714286	0.7
P3H1	0.0894988066825776	0.0398106599540331	0.0602340850699401	0.138818401647909	0.122565725413827	0.0555555555555556	0.0518648620725282	0.0740448106552288	0.150938408670367	0.11218103033221	0.0978144034396274	0.0935401147881304	0.089157952669235	0.032114183764496	0.0801932367149758	0.127433834674128	0.0539553752535497	0.0947291717269857	0.0591456736035049	0.136006289308176	0.063251762754044	0.115384615384615	0.0843373493975904	0.104166666666667	0.0535714285714286	0.08	0.105960264900662	0.140625	0.0365853658536585	0.05	0.0769230769230769	0	0	0.0357142857142857	0.107142857142857	0.2
AC098484.3	0.0190930787589499	0.0126135493050235	0.0127033970882101	0.0300623936471923	0.0264118792599805	0.0132058287795993	0.0117780762475462	0.0213048140414245	0.0315886862278615	0.022869523350987	0.0232891436761018	0.0240566613750153	0.0159603742432581	0.0124888492417484	0.0214975845410628	0.0257665850530489	0.0111561866125761	0.0225892640272043	0	0	0	0	0	0	0	0	0	0	0	0	0	0	0	0	0	0
TMEM269	0.00835322195704057	0.003201269563314	0.00328290037111048	0.0112547392303788	0.00864167478091529	0.00136612021857923	0.00216964562454799	0.00657486314126079	0.0129526830557758	0.00830524795377949	0.00429953421712648	0.00634998168274515	0.00550357732526142	0.00133809099018733	0.00555555555555556	0.012358633554856	0.00202839756592292	0.01020160310906	0.00109529025191676	0.000786163522012579	0.00103691414350892	0	0	0	0	0	0	0	0	0	0	0	0	0	0	0
SVBP	0.0560859188544153	0.0239411185290577	0.0222666286040537	0.0751410574081261	0.0855647517039922	0.0569216757741348	0.0238661018700279	0.0787572662114115	0.0814168649220196	0.0690900337024555	0.0619849516302401	0.0549517645622176	0.0533847000550358	0.0147190008920607	0.0405797101449275	0.0966538416695814	0.054158215010142	0.0757833373815885	0.2026286966046	0.154874213836478	0.134798838656159	0.115384615384615	0.174698795180723	0.0416666666666667	0.125	0.19	0.125827814569536	0.1640625	0.109756097560976	0.2	0.0769230769230769	0.0714285714285714	0	0.142857142857143	0.19047619047619	0.2
ERMAP	0.0238663484486874	0.03734814490533	0.0333999429060805	0.0789622951309072	0.0271421616358325	0.0355191256830601	0.0774873437338568	0.0392516507703595	0.0741475019825535	0.0249157438613385	0.025438910784665	0.0394431554524362	0.0533847000550358	0.0285459411239964	0.109178743961353	0.08720998017955	0.162474645030426	0.0325479718241438	0.00492880613362541	0.00786163522012579	0.00456242223143924	0	0.00602409638554217	0	0.0178571428571429	0.01	0.00662251655629139	0	0.0121951219512195	0	0	0	0.142857142857143	0	0	0
AL512353.1	0.00119331742243437	0.00342015978986538	0.000570939194975735	0.0149565632743231	0.00158227848101266	0.00500910746812386	0.00506250645727864	0.0016366612111293	0.0126883425852498	0.00108329321136254	0.00107488355428162	0.00134326535596532	0.00275178866263071	0.004014272970562	0.0072463768115942	0.00431386265594031	0.00567951318458418	0.00121447656060238	0.00164293537787514	0.000786163522012579	0.00103691414350892	0	0	0	0	0	0	0	0	0	0	0	0	0	0	0
ZNF691	0.0310262529832936	0.0197274816679435	0.0189837282329432	0.026479983282085	0.0322541382667965	0.0209471766848816	0.018390329579502	0.0168745414526779	0.0294739624636532	0.0221473278767453	0.016839842350412	0.0203932104042008	0.0214639515685195	0.0111507582515611	0.0381642512077295	0.0225020403404454	0.0450304259634888	0.0228321593393248	0.0136911281489595	0.00707547169811321	0.0120282040647034	0.0384615384615385	0.0120481927710843	0	0.0178571428571429	0.01	0.0132450331125828	0.0078125	0.0121951219512195	0	0	0	0.142857142857143	0	0.0357142857142857	0.1
SLC2A1	0.0489260143198091	0.0456933347926015	0.0506708535540965	0.0378242827715915	0.0422346640701071	2.93032786885246	0.0798636222750284	0.0435690501721316	0.0446735395189003	0.0367116032739528	0.0440702257255464	0.051776773720845	0.0533847000550358	0.0776092774308653	0.0939613526570048	0.0336947650693716	0.0139959432048682	0.0466358999271314	0.139649507119387	0.284591194968553	0.373496474491912	0.346153846153846	0.231927710843373	0.666666666666667	0.339285714285714	0.18	0.225165562913907	0.453125	0.268292682926829	0.35	0.153846153846154	0.107142857142857	0.285714285714286	0.303571428571429	0.619047619047619	0.9
SLC2A1-AS1	0.0560859188544153	0.0251450147750903	0.0335426777048244	0.110965161059199	0.0768013631937683	0.153460837887067	0.0577539001963013	0.0581296912918336	0.111287338091462	0.0671641791044776	0.0347545682551057	0.0699719135425571	0.0484314804623005	0.0267618198037467	0.0579710144927536	0.0732190742683922	0.00851926977687627	0.0735972795725043	0.0208105147864184	0.0117924528301887	0.0290335960182497	0	0.0210843373493976	0.0208333333333333	0	0	0.0397350993377483	0.015625	0.024390243902439	0	0	0	0	0.0178571428571429	0.0595238095238095	0
EBNA1BP2	0.0429594272076372	0.0308635219437452	0.021552954610334	0.0906648356569245	0.0479552093476144	0.0300546448087432	0.0305816716602955	0.072013093289689	0.0770552471583399	0.0635532017332691	0.0548190612683626	0.0537306142386128	0.0550357732526142	0.028099910793934	0.0388888888888889	0.0693715751428238	0.0261663286004057	0.050522224921059	0.112814895947426	0.0550314465408805	0.0725839900456242	0.115384615384615	0.0572289156626506	0.0416666666666667	0.125	0.02	0.0529801324503311	0.0703125	0.0487804878048781	0	0.0769230769230769	0.142857142857143	0	0.0535714285714286	0.119047619047619	0
CFAP57	0.00954653937947494	0.00492503009740615	0.00399657436483015	0.0631101292653073	0.0121713729308666	0.0100182149362477	0.00537245583221407	0.0256222134431966	0.049431667988369	0.0126384207992297	0.00895736295234683	0.0129441934302113	0.0181618051733627	0.00669045495093666	0.0115942028985507	0.0350938556604874	0.00243407707910751	0.0138450327908671	0.00219058050383352	0	0.000829531314807134	0	0	0	0	0.01	0.00662251655629139	0	0	0	0	0	0	0	0	0
TMEM125	0.0381861575178998	0.16693115902375	0.00670853554096489	0.00838881093829298	0.00462512171372931	0.0127504553734062	0.00444260770740779	0.0102714600146735	0.00687285223367698	0.00902744342802118	0.00573271228950197	0.0107461228477226	0.0242157402311502	0.0107047279214987	0.0929951690821256	0.00956045237262446	0.00689655172413793	0.00412922030604809	0.00273822562979189	0.00314465408805031	0.0062214848610535	0	0.00903614457831325	0	0	0	0.00662251655629139	0.0078125	0.0121951219512195	0	0	0	0	0	0.0119047619047619	0
TIE1	0.00477326968973747	0.00960380868994199	0.00171281758492721	0.0325999343224766	0.00377312560856865	1.08879781420765	0.00299617729104246	0.00815508775890287	0.00700502246893999	0.00300914780934039	0.00250806162665711	0.00402979606789596	0.0066042927903137	0.00579839429081177	0.00942028985507246	0.0037309082429754	0.00121703853955375	0.00194316249696381	0.00383351588170865	0.00471698113207547	0.0037328909166321	0	0	0	0	0.01	0.0132450331125828	0.2734375	0	0	0	0	0	0	0	0
MPL	0.00477326968973747	0.00328335339827077	0.000856408792463603	0.0399737289906559	0.00182570593962999	0.00273224043715847	0.00289286083273065	0.00553078616174728	0.00925191646841131	0.00264805007221955	0.00250806162665711	0.00317499084137257	0.00880572372041827	0.000446030330062444	0.00265700483091787	0.00431386265594031	0.000811359026369168	0.00461501093028905	0	0	0	0	0	0	0	0	0	0	0	0	0	0	0	0	0	0
AL139289.2	0.00954653937947494	0.0351866039181351	0.00456751355980588	0.0133444786100248	0.00352969814995131	0.00546448087431694	0.00836863312325654	0.00572831423895254	0.0122918318794607	0.00433317284545017	0.0053744177714081	0.00537306142386128	0.0104567969179967	0.00490633363068689	0.0270531400966184	0.00512999883409117	0.0156186612576065	0.00582948749089143	0	0	0	0	0	0	0	0	0	0	0	0	0	0	0	0	0	0
CDC20	0.00119331742243437	0.00388530152128707	0.00114187838995147	0.00391079798190883	0.00146056475170399	0.000910746812386157	0.000413265833247236	0.00189062588182177	0.00105736188210415	0.00180548868560424	0.000358294518093873	0.00170961045304677	0.000550357732526142	0	0.00265700483091787	0.00093272706074385	0.00121703853955375	0.00291474374544571	0.248630887185104	0.0330188679245283	0.117378681045209	0	0.102409638554217	0.208333333333333	0.142857142857143	0.04	0.139072847682119	0.125	0.146341463414634	0	0.0769230769230769	0.107142857142857	0.428571428571429	0.196428571428571	0.0595238095238095	0
ELOVL1	0.0632458233890215	0.190106161759877	0.0184127890379675	0.0431083380601248	0.0312804284323272	0.0824225865209472	0.0492819506147329	0.0334951182346634	0.0381971979910124	0.0298507462686567	0.0322465066284486	0.0326047136402491	0.0649422124380847	0.0227475468331847	0.116908212560386	0.0367261280167891	0.0336713995943205	0.0395919358756376	0.0262869660460022	0.065251572327044	0.0360846121941103	0.0384615384615385	0.0240963855421687	0.0208333333333333	0.142857142857143	0.01	0.0397350993377483	0.140625	0.024390243902439	0.05	0	0.0357142857142857	0	0	0.0238095238095238	0
MED8	0.0608591885441527	0.0414796979314874	0.0339708821010562	0.165149117831448	0.111733203505355	0.0487249544626594	0.0329579502014671	0.100654664484452	0.146708961141951	0.0872652864708715	0.0756001433178072	0.0813286115520821	0.0742982938910292	0.0245316681534344	0.0567632850241546	0.10481520345109	0.0306288032454361	0.0925431139179014	0.067907995618839	0.132861635220126	0.0964330153463293	0.230769230769231	0.0903614457831325	0.0625	0.125	0.11	0.0860927152317881	0.09375	0.0975609756097561	0.1	0	0.107142857142857	0.285714285714286	0.125	0.0833333333333333	0.1
AL139289.1	0	0.00125861880267046	0.000285469597487868	0.00113442994895065	0.00109542356377799	0.000910746812386156	0.000723215208182664	0.000451492747897737	0.00105736188210415	0.000240731824747232	0.000358294518093873	0.000366345097081451	0.00110071546505228	0	0.00144927536231884	0.00128249970852279	0.000405679513184584	0.000728685936361428	0	0	0	0	0	0	0	0	0	0	0	0	0	0	0	0	0	0
SZT2	0.217183770883055	0.204498194155631	0.163431344561804	0.253276412813088	0.279576436222006	0.164389799635701	0.157557598925509	0.17117218804673	0.231562252180809	0.259027443428021	0.237190970978144	0.231896446452558	0.189873417721519	0.134701159678858	0.279710144927536	0.247522443744899	0.141987829614604	0.2550400777265	0.00492880613362541	0.0196540880503145	0.00953961012028204	0	0.00602409638554217	0	0.0357142857142857	0.01	0.0132450331125828	0.015625	0	0	0	0	0	0.0178571428571429	0	0
SZT2-AS1	0.00119331742243437	0.000109445113275692	0.000428204396231801	0.000268680777383049	0.000730282375851996	0	0.000309949374935427	0.000310401264179694	0.000264340470526038	0.000481463649494463	0	0.000610575161802418	0.000550357732526142	0.000446030330062444	0.000483091787439614	0.000116590882592981	0.00182555780933063	0.000728685936361428	0	0	0	0	0	0	0	0	0	0	0	0	0	0	0	0	0	0
HYI	0.0238663484486874	0.0210134617489329	0.0212674850128461	0.026479983282085	0.0299415774099318	0.0277777777777778	0.0276888108275648	0.0205993566228342	0.0266983875231298	0.030693307655272	0.0340379792189179	0.0240566613750153	0.026967528893781	0.0227475468331847	0.0381642512077295	0.0190043138626559	0.016632860040568	0.0269613796453728	0.0328587075575027	0.0511006289308176	0.0381584404811282	0	0.0753012048192771	0	0.0714285714285714	0.05	0.0264900662251656	0.0546875	0.0487804878048781	0.1	0	0	0	0.0535714285714286	0.0714285714285714	0
PTPRF	0.394988066825776	0.482242530371019	0.208250071367399	0.774517120936203	0.154819863680623	0.107468123861566	0.386403554086166	0.572238839663638	0.300555114988105	0.246509388541165	0.242923683267646	0.362925876175357	0.315905338470006	0.171275646743979	0.418357487922705	0.285297889705025	0.0772819472616633	0.090842846733058	0.0750273822562979	0.0676100628930818	0.106594773952717	0.192307692307692	0.153614457831325	0.145833333333333	0.142857142857143	0.05	0.119205298013245	0.1171875	0.0609756097560976	0.1	0.307692307692308	0.107142857142857	0.285714285714286	0.0714285714285714	0.130952380952381	0.5
KDM4A-AS1	0.0190930787589499	0.00861880267046076	0.0125606622894662	0.0563931098307311	0.0496592015579357	0.0141165755919854	0.00805868374832111	0.0283593882273266	0.0539254559873117	0.0302118440057776	0.0290218559656037	0.0365123946757846	0.0253164556962025	0.00847457627118644	0.0198067632850242	0.049434534219424	0.00425963488843813	0.0383774593150352	0.00328587075575027	0.00314465408805031	0.0024885939444214	0	0.0120481927710843	0	0	0	0	0	0	0	0	0	0	0	0.0119047619047619	0
ST3GAL3	0.0369928400954654	0.0107803436576557	0.00942049671709963	0.0366301459832224	0.063047711781889	0.017304189435337	0.0143609877053415	0.0465601896269541	0.042294475284166	0.0446557534906115	0.028305266929416	0.0396873855171572	0.026967528893781	0.012042818911686	0.0185990338164251	0.0403404453771715	0.00567951318458418	0.0451785280544085	0.0120481927710843	0.0172955974842767	0.0130651182082124	0.0384615384615385	0.0120481927710843	0	0	0	0.0132450331125828	0.03125	0.0121951219512195	0	0	0	0	0.0178571428571429	0.0357142857142857	0
AL451062.1	0.0178997613365155	0.00440516580934661	0.00613759634598915	0.0289578171179509	0.0345666991236612	0.0063752276867031	0.00599235458208493	0.0125007054574186	0.0300026434047053	0.0180548868560424	0.0247223217484772	0.022469165954329	0.0159603742432581	0.00624442462087422	0.0144927536231884	0.0273988574093506	0.00243407707910751	0.0165168812241924	0	0	0	0	0	0	0	0	0	0	0	0	0	0	0	0	0	0
ARTN	0.00477326968973747	0.000848199627886615	0.000856408792463603	0.00468698689434875	0.0068159688412853	0.000455373406193078	0.000516582291559045	0.00307579434505333	0.00475812846946868	0.00601829561868079	0.00465782873522035	0.00586152155330321	0.00220143093010457	0.00223015165031222	0.00120772946859903	0.00338113559519646	0.000608519269776876	0.00510080155453	0.00109529025191676	0.00864779874213836	0.000829531314807134	0	0.00602409638554217	0.0208333333333333	0.0178571428571429	0	0	0	0	0	0	0	0	0	0	0
AL357079.1	0.0310262529832936	0.0155959286417861	0.0157008278618327	0.0387795922022868	0.0449123661148978	0.00273224043715847	0.0161173674966422	0.0224053276144252	0.0469204335183717	0.0309340394800193	0.0358294518093873	0.0349248992550983	0.023115024766098	0.00490633363068689	0.0251207729468599	0.0331118106564067	0.0113590263691684	0.0398348311877581	0	0	0	0	0	0	0	0	0	0	0	0	0	0	0	0	0	0
IPO13	0.15035799522673	0.293148735908942	0.0509563231515844	0.118876317282145	0.0998052580331061	0.0678506375227687	0.0647794193615043	0.0982843275579886	0.134813639968279	0.0823302840635532	0.0870655678968112	0.085358407619978	0.112272977435333	0.0347903657448706	0.194444444444444	0.108779293459251	0.0296146044624746	0.0818557201846004	0.00930996714129244	0.00943396226415094	0.0109912899211945	0	0.0120481927710843	0	0	0	0	0.0078125	0	0	0	0	0	0	0.0238095238095238	0
DPH2	0.0393794749403341	0.0165809346612674	0.0248358549814445	0.0668119533092516	0.0609785783836417	0.0200364298724954	0.0214898233288563	0.0457418590213895	0.0655564366904573	0.0362301396244584	0.0462199928341096	0.0445719868115765	0.0280682443588332	0.0156110615521855	0.0357487922705314	0.0581788504138976	0.0144016227180527	0.0480932717998543	0.0164293537787514	0.0180817610062893	0.023019493985898	0	0.0210843373493976	0.0416666666666667	0	0.01	0.00662251655629139	0.03125	0	0	0.0769230769230769	0	0	0.0178571428571429	0	0
ATP6V0B	0.342482100238663	0.27109554558389	0.185269768769626	0.38307908170881	0.461903602726388	0.27959927140255	0.209215828081413	0.603645803939274	0.482685699180545	0.380958112662494	0.410605517735579	0.418732445964098	0.388552559163456	0.175289919714541	0.26256038647343	0.336248105398158	0.232860040567951	0.513966480446927	0.356516976998905	0.294811320754717	0.327457486520116	0.461538461538462	0.346385542168675	0.291666666666667	0.517857142857143	0.22	0.304635761589404	0.3125	0.378048780487805	0.4	0.615384615384615	0.428571428571429	0.285714285714286	0.482142857142857	0.226190476190476	0.4
B4GALT2	0.0871121718377088	0.0708383495676918	0.0825007136739937	0.153506284144849	0.0940847127555988	0.0778688524590164	0.0636429383200744	0.199192956713133	0.190589479249273	0.0822099181511796	0.0963812253672519	0.103919892538772	0.0831040176114474	0.044157002676182	0.0905797101449275	0.0884924798880728	0.0253549695740365	0.0833130920573233	0.0640744797371303	0.0424528301886792	0.0437577768560763	0.0384615384615385	0.0421686746987952	0.0625	0.0178571428571429	0.05	0.0463576158940397	0.046875	0.0121951219512195	0.05	0.0769230769230769	0	0	0.0178571428571429	0.0476190476190476	0
CCDC24	0.0715990453460621	0.0133523038196345	0.0416785612332287	0.252679344418903	0.104552093476144	0.0277777777777778	0.105692736852981	0.140527117783171	0.222310335712398	0.0915984593163216	0.0967395198853458	0.0986689461472707	0.0753990093560815	0.0298840321141838	0.0756038647342995	0.151684738253469	0.0267748478701826	0.103716298275443	0.00766703176341731	0.00471698113207547	0.00767316466196599	0	0	0.0416666666666667	0.0178571428571429	0.02	0.00662251655629139	0	0	0.05	0	0	0	0	0	0
SLC6A9	0.0501193317422434	0.130376491189668	0.0522409363402798	0.0492282891005165	0.0349318403115871	0.0136612021857923	0.0196301270792437	0.0295445566905582	0.0416336241078509	0.0281656234954261	0.0272303833751344	0.0279643424105507	0.0434782608695652	0.02007136485281	0.0770531400966184	0.0363763553690101	0.00750507099391481	0.0218605780908428	0.00438116100766703	0.00707547169811321	0.00808793031936956	0.0384615384615385	0.0150602409638554	0	0	0	0.00662251655629139	0.0078125	0	0	0	0	0	0	0	0
AL139220.2	0.0190930787589499	0.0532997701652621	0.21881244647445	0.0372570677971162	0.0114410905550146	0.00728597449908925	0.0125012914557289	0.0117670297420848	0.0195611948189268	0.0104718343765046	0.00788247939806521	0.0114788130418855	0.0198128783709411	0.00624442462087422	0.0886473429951691	0.0113093156115192	0.0235294117647059	0.00995870779693952	0.00164293537787514	0.00235849056603774	0.00539195354624637	0	0.00903614457831325	0.0416666666666667	0	0	0	0	0	0	0	0	0	0	0.0119047619047619	0
KLF17	0.00119331742243437	0.000766115792929846	0.00656580074222095	0.00104486968982297	0.00060856864654333	0	0.000516582291559045	0.000310401264179694	0.00132170235263019	0.000722195474241695	0	0.000244230064720967	0.000550357732526142	0	0.000966183574879227	0.000116590882592981	0.000405679513184584	0	0	0	0	0	0	0	0	0	0	0	0	0	0	0	0	0	0	0
DMAP1	0.0823389021479714	0.0760096311699683	0.0846417356551527	0.160253156999134	0.173198636806232	0.0910746812386157	0.0743878499845025	0.109656301145663	0.14274385408406	0.141550312951372	0.124686492296668	0.142141897667603	0.106769400110072	0.0548617305976806	0.108695652173913	0.146321557654191	0.0440162271805274	0.128491620111732	0.0744797371303395	0.0731132075471698	0.06511820821236	0	0.0933734939759036	0.0833333333333333	0.0178571428571429	0.07	0.0794701986754967	0.0703125	0.0731707317073171	0.05	0.0769230769230769	0.142857142857143	0	0.0892857142857143	0.0476190476190476	0.2
ERI3	0.505966587112172	0.492612454853891	0.592063945189837	0.552497238558677	0.417356377799416	0.334244080145719	0.810930881289389	0.405920198656809	0.525508855405763	0.511194029850746	0.45145109279828	0.49493222615704	0.419922949917446	0.31757359500446	0.9256038647343	0.581438731491197	0.39026369168357	0.512994899198445	0.129244249726177	0.0833333333333333	0.105972625466611	0.269230769230769	0.117469879518072	0.0416666666666667	0.0714285714285714	0.05	0.0993377483443709	0.0546875	0.0975609756097561	0.1	0	0.0714285714285714	0.142857142857143	0.142857142857143	0.154761904761905	0
RNF220	3.52744630071599	14.7156889569881	0.329574650299743	0.256231901364301	0.290408958130477	1.88615664845173	0.906808554602748	0.671059314859755	0.243721913825007	0.327395281656235	0.286277319957005	0.38637196238857	2.20748486516236	2.7992863514719	6.76980676328502	0.897866386848548	0.613387423935091	0.364100072868594	0.0558598028477547	0.0463836477987421	0.0663625051845707	0.0769230769230769	0.036144578313253	0.0416666666666667	0.0535714285714286	0.03	0.0397350993377483	0.0546875	0.0609756097560976	0.05	0	0	0.142857142857143	0.0178571428571429	0.107142857142857	0.1
TMEM53	0.0441527446300716	0.0480737660063478	0.0425349700256923	0.0627220348090874	0.0778967867575463	0.034608378870674	0.0559975204050005	0.0525706868333427	0.0823420565688607	0.0600625902744343	0.0637764242207094	0.0763218952253022	0.0627407815079802	0.0276538804638715	0.0768115942028986	0.08056429987175	0.022920892494929	0.0565946077240709	0.0251916757940854	0.0133647798742138	0.0182496889257569	0	0.0120481927710843	0.0208333333333333	0.0178571428571429	0.01	0.00662251655629139	0.0234375	0.024390243902439	0	0	0	0.142857142857143	0.0535714285714286	0.0238095238095238	0
ARMH1	0.0990453460620525	0.0406314983036007	0.0342563516985441	0.2203182374541	0.133519961051607	0.0255009107468124	0.579811964045873	0.138184999153451	0.261168384879725	0.129634087626384	0.156574704407023	0.142630357797045	0.146395156851954	0.0597680642283675	0.31280193236715	0.245307216975633	0.0397565922920892	0.188000971581248	0.00109529025191676	0.00314465408805031	0.00207382828701784	0	0.00602409638554217	0	0	0	0	0	0	0	0	0	0	0	0	0
KIF2C	0.0119331742243437	0.00352960490314107	0.00371110476734228	0.009702361405499	0.0108325219084713	0.0109289617486339	0.00619898749870854	0.00719566566962018	0.0116309807031457	0.0102311025517573	0.00824077391615908	0.0125778483331298	0.00330214639515685	0.00178412132024978	0.00869565217391304	0.012358633554856	0.00446247464503043	0.00777264998785523	0.092552026286966	0.0227987421383648	0.0495644960597263	0	0.0602409638554217	0.0833333333333333	0	0.01	0.0397350993377483	0.015625	0.0609756097560976	0	0	0	0.142857142857143	0.0535714285714286	0.0714285714285714	0
AL592166.1	0.013126491646778	0.0109445113275692	0.00670853554096489	0.0231065468549422	0.0203261927945472	0.00865209471766849	0.0130178737472879	0.0156893729894464	0.0335712397568068	0.015045739046702	0.0179147259046937	0.0216143607278056	0.0148596587782058	0.00892060660124889	0.0236714975845411	0.0241343126967471	0.00385395537525355	0.0206461015302405	0	0	0	0	0	0	0	0	0	0	0	0	0	0	0	0	0	0
RPS8	0.250596658711217	0.117078909926672	0.106337425064231	0.328029375764994	0.285418695228822	0.668488160291439	0.118607294141957	0.305463062249563	0.313639968279144	0.292368801155513	0.297026155499821	0.319575039687386	0.238304898183819	0.149420160570919	0.16304347826087	0.265127667016439	0.156795131845842	0.285159096429439	15.1095290251917	16.5416666666667	17.7179593529656	14.3846153846154	15.8704819277108	15.6875	12.0357142857143	17.3	15.5894039735099	11.2734375	17.6829268292683	13.85	15.9230769230769	19.0714285714286	15.7142857142857	13.9464285714286	14.797619047619	14.6
BEST4	0.0178997613365155	0.00112181241107585	0.00285469597487868	0.0227483058184315	0.0576923076923077	0.00318761384335155	0.00237627854117161	0.0159433376601388	0.0167856198784034	0.0358690418873375	0.0118237190970978	0.0327268286726096	0.0264171711612548	0.00446030330062444	0.00531400966183575	0.018537950332284	0.00202839756592292	0.0225892640272043	0.00219058050383352	0	0.0024885939444214	0	0	0	0	0	0	0	0	0	0	0	0	0	0	0
PLK3	0.0238663484486874	0.00976797635985553	0.0124179274907222	0.0287488431799863	0.070715676728335	0.0846994535519126	0.0143609877053415	0.0291495005361476	0.0310600052868094	0.0539239287433799	0.0300967395198853	0.0468921724264257	0.0313703907539901	0.0173951828724353	0.0541062801932367	0.0345109012475224	0.0914807302231237	0.03570561088171	0.0323110624315444	0.0518867924528302	0.0518457071754459	0.0384615384615385	0.0180722891566265	0	0.0535714285714286	0.01	0.0198675496688742	0.09375	0.0121951219512195	0.05	0	0	0	0.107142857142857	0.0238095238095238	0
BTBD19	0.00835322195704057	0.00166903797745431	0.00242649157864687	0.0340030450488103	0.00815481986368062	0.0728597449908925	0.0131211902055998	0.0174389073875501	0.0526037536346815	0.00770341839191141	0.0139734862056611	0.0096470875564782	0.0132085855806274	0.0356824264049955	0.021256038647343	0.0174886323889472	0.0350912778904665	0.0128734515423852	0.00219058050383352	0.0110062893081761	0.00186644545831605	0	0	0	0	0.03	0.00662251655629139	0.0078125	0.0121951219512195	0.05	0	0	0	0	0.0119047619047619	0
PTCH2	0.244630071599045	0.0215059647586735	0.0747930345418213	0.305131802848016	0.320959104186952	0.035063752276867	0.0942246099803699	0.205118799029291	0.273063706053397	0.319090033702455	0.342529559297743	0.284528025399927	0.163456246560264	0.0307760927743087	0.0859903381642512	0.298122886790253	0.0290060851926978	0.343696866650474	0.00438116100766703	0.0251572327044025	0.00539195354624637	0.0384615384615385	0.00602409638554217	0.0208333333333333	0	0.03	0	0	0.0121951219512195	0	0	0	0	0	0	0
EIF2B3	0.386634844868735	0.224253037101893	0.303454182129603	0.429889243812879	0.446811100292113	0.200364298724954	0.213348486413886	0.263446018398329	0.439730372720063	0.432474723158402	0.476173414546757	0.399804615948223	0.286186020913594	0.175735950044603	0.38792270531401	0.388014457269442	0.25841784989858	0.541170755404421	0.0783132530120482	0.035377358490566	0.052675238490253	0	0.0391566265060241	0.0208333333333333	0	0.03	0.0662251655629139	0.0390625	0.0731707317073171	0	0.0769230769230769	0.0357142857142857	0.142857142857143	0.0714285714285714	0.0952380952380952	0
HECTD3	0.0727923627684964	0.0269234978658203	0.0316871253211533	0.0770218228498075	0.0635345666991237	0.0591985428051002	0.0348176464510797	0.0641966250917095	0.0769230769230769	0.0583774675012037	0.0745252597635256	0.066674807668824	0.0429279031370391	0.0298840321141838	0.0468599033816425	0.0707706657339396	0.0247464503042596	0.0731114889482633	0.0109529025191676	0.014937106918239	0.0111986727498963	0	0.00301204819277108	0	0.0178571428571429	0	0.00662251655629139	0.0078125	0	0	0	0.0357142857142857	0	0	0.0119047619047619	0
UROD	0.0668257756563246	0.0306993542738317	0.0315443905224094	0.0817386631638654	0.071445959104187	0.0555555555555556	0.036780659159004	0.0785315198374626	0.0815490351572826	0.0648772267693789	0.0594768900035829	0.0549517645622176	0.0649422124380847	0.0294380017841213	0.0446859903381642	0.0793983910458202	0.0217038539553753	0.0650959436482876	0.117196056955093	0.10377358490566	0.0773537951057652	0.0384615384615385	0.0933734939759036	0.0833333333333333	0.0535714285714286	0.1	0.0794701986754967	0.1015625	0.121951219512195	0	0.0769230769230769	0.142857142857143	0	0.0357142857142857	0.0595238095238095	0
ZSWIM5	0.823389021479714	0.557185071686549	0.958464173565515	0.768934531450578	1.12852969814995	1.44444444444444	0.794503564417812	0.461707771318923	0.766058683584457	0.975084256138662	1.08957362952347	1.20222249358896	0.693450742982939	0.781891168599465	0.795169082125604	0.72076483618981	0.206693711967546	1.09230021860578	0.00821467688937568	0.00471698113207547	0.0037328909166321	0	0.0120481927710843	0	0.0178571428571429	0	0	0.0078125	0.0121951219512195	0.1	0	0	0	0	0.0119047619047619	0
LINC01144	0.00119331742243437	0.00175112181241108	0.000570939194975735	0.00101501627011374	0.00304284323271665	0.00136612021857923	0.0022729620828598	0.000846548902308257	0.000925191646841131	0.000962927298988926	0.00179147259046937	0.00122115032360484	0.000550357732526142	0.00133809099018733	0.00289855072463768	0.00139909059111577	0.000405679513184584	0.00121447656060238	0	0	0	0	0	0	0	0	0	0	0	0	0	0	0	0	0	0
MUTYH	0.0775656324582339	0.0486209915727263	0.051812731944048	0.0448696898229692	0.071445959104187	0.0377959927140255	0.0750077487343734	0.0318866753202777	0.0506212001057362	0.0613866153105441	0.0709423145825869	0.0761997801929418	0.0440286186020914	0.0388046387154326	0.0847826086956522	0.0450040806808908	0.0318458417849899	0.0721399076997814	0.0334063526834611	0.0157232704402516	0.0290335960182497	0	0.0180722891566265	0.0416666666666667	0	0	0.0397350993377483	0	0.024390243902439	0	0.0769230769230769	0.0714285714285714	0	0.0178571428571429	0.0238095238095238	0
TOE1	0.0381861575178998	0.0158695414249754	0.0195546674279189	0.0358539570707825	0.0322541382667965	0.0300546448087432	0.020043392912491	0.029629211580789	0.035289452815226	0.0314155031295137	0.0351128627731996	0.0374893149346685	0.0187121629058888	0.0129348795718109	0.0289855072463768	0.0334615833041856	0.0152129817444219	0.0471216905513724	0.0273822562979189	0.020440251572327	0.0211530485275819	0	0.0150602409638554	0.0416666666666667	0	0.02	0.0132450331125828	0.0390625	0.0121951219512195	0	0	0	0	0.0714285714285714	0.0238095238095238	0
TESK2	0.224343675417661	1.04421582576338	0.112046817013988	0.255187031674478	0.0514849074975657	0.188979963570128	0.485793986982126	0.163242846661775	0.077319587628866	0.0920799229658161	0.125044786814762	0.107949688606667	0.261419922949917	0.258251561106155	0.716666666666667	0.0811472542847149	0.13630831643002	0.0925431139179014	0.015881708652793	0.0165094339622642	0.027789299046039	0.0384615384615385	0.0331325301204819	0.0416666666666667	0.0357142857142857	0.02	0.0198675496688742	0	0.0121951219512195	0	0	0.0357142857142857	0	0.0535714285714286	0.0119047619047619	0.1
CCDC163	0.00954653937947494	0.00774324176425523	0.00613759634598915	0.00510493477027794	0.00791139240506329	0.00546448087431694	0.021076557495609	0.00572831423895254	0.00607983082209886	0.00481463649494463	0.0053744177714081	0.00573940652094273	0.0066042927903137	0.00356824264049955	0.0144927536231884	0.00652908942520695	0.00486815415821501	0.0116589749817829	0.00766703176341731	0.00393081761006289	0.00414765657403567	0	0.00301204819277108	0	0.0178571428571429	0.02	0.00662251655629139	0	0.0121951219512195	0	0	0	0	0	0	0
MMACHC	0.0346062052505967	0.0404126080770494	0.0159862974593206	0.0566319371884049	0.060491723466407	0.0141165755919854	0.0201467093708028	0.0406343473107963	0.0552471583399418	0.0345450168512277	0.0440702257255464	0.0442056417144951	0.0330214639515685	0.00446030330062444	0.0463768115942029	0.0512999883409117	0.0125760649087221	0.0500364342968181	0.00766703176341731	0.00471698113207547	0.00435503940273745	0	0	0.0208333333333333	0	0	0	0.0078125	0	0	0	0	0	0.0178571428571429	0.0119047619047619	0
PRDX1	0.163484486873508	0.151663565721791	0.090493862403654	0.131623727497985	0.173685491723466	0.333788706739526	0.159417295175121	0.238952536824877	0.155960877610362	0.17910447761194	0.15729129344321	0.159238002198071	0.151898734177215	0.123996431757359	0.181159420289855	0.133846333216742	0.0933062880324544	0.182657274714598	3.01807228915663	0.867924528301887	1.82745748652012	1.03846153846154	1.29518072289157	1.45833333333333	1.48214285714286	0.77	1.7682119205298	1.1484375	1.63414634146341	2.35	1.15384615384615	2.03571428571429	0.857142857142857	1.48214285714286	1	1.4
AKR1A1	0.0656324582338902	0.0537375506183649	0.0569511846988296	0.0783055198973042	0.065968841285297	0.0519125683060109	0.0465957226986259	0.0595123878322704	0.091726143272535	0.0643957631198844	0.0834826227158725	0.0653315423128587	0.0572372041827188	0.0370205173951829	0.101932367149758	0.0855777078232482	0.193103448275862	0.0767549186300704	0.353778751369113	0.226415094339623	0.31625881377022	0.153846153846154	0.316265060240964	0.3125	0.232142857142857	0.26	0.298013245033113	0.2734375	0.292682926829268	0.5	0.0769230769230769	0.464285714285714	0	0.285714285714286	0.380952380952381	0.2
NASP	0.459427207637231	0.806802013790084	0.469597487867542	0.271785533032809	0.270204479065239	0.318761384335155	0.398801529083583	0.237936678142107	0.243986254295533	0.2956186807896	0.513794338946614	0.401758456465991	0.297743533296643	0.177966101694915	0.678260869565217	0.318176518596246	0.235902636916836	0.424095214962351	0.946878422782037	0.378930817610063	0.636250518457072	0.461538461538461	0.647590361445783	0.479166666666667	0.410714285714286	0.46	0.695364238410596	0.375	0.768292682926829	0.3	1.30769230769231	0.607142857142857	0.428571428571428	0.553571428571429	0.773809523809524	0.5
CCDC17	0.00119331742243437	0.00796213199080661	0.00314016557236654	0.00158223124458907	0.00109542356377799	0.00227686703096539	0.00392602541584874	0.000874767199051865	0.00105736188210415	0.000842561386615311	0.00179147259046937	0.0014653803883258	0.00220143093010457	0.00178412132024978	0.00869565217391304	0.00116590882592981	0.00385395537525355	0.000971581248481904	0	0	0.00103691414350892	0	0	0	0	0	0	0	0	0	0	0	0	0	0	0
GPBP1L1	0.386634844868735	0.447931487359089	0.386525834998573	0.418455384064245	0.447663096397274	0.629781420765027	0.448083479698316	0.277498730176647	0.422812582606397	0.39046701974001	0.368326764600502	0.372695078764196	0.358282883874518	0.400535236396075	0.635265700483092	0.408884225253585	0.483772819472617	0.391790138450328	0.0624315443592552	0.0621069182389937	0.0817088345085027	0.115384615384615	0.0512048192771084	0.0416666666666667	0.0892857142857143	0.1	0.0927152317880795	0.125	0.0365853658536585	0.05	0	0.0357142857142857	0.142857142857143	0.0714285714285714	0.107142857142857	0.1
TMEM69	0.0787589498806683	0.0420269234978658	0.0461033399942906	0.0812311550288086	0.0909201557935735	0.0459927140255009	0.0351275958260151	0.0696991929567131	0.0938408670367433	0.0765527202696196	0.0834826227158725	0.0766882403223837	0.0500825536598789	0.0343443354148082	0.0615942028985507	0.0884924798880728	0.0334685598377282	0.081127034248239	0.0427163198247536	0.0330188679245283	0.0568228950642887	0	0.0783132530120482	0.0416666666666667	0.0178571428571429	0.02	0.0596026490066225	0.015625	0.0487804878048781	0.1	0.153846153846154	0	0	0.0535714285714286	0.0476190476190476	0
IPP	0.0835322195704057	0.0864616394877969	0.0923494147873252	0.0847837119742066	0.109542356377799	0.124772313296903	0.0902985845645211	0.0726056775213048	0.098466825270949	0.086783822821377	0.114654245790039	0.0992795213090732	0.081452944413869	0.0655664585191793	0.121256038647343	0.106214294042206	0.0255578093306288	0.126548457614768	0.0219058050383352	0.0220125786163522	0.0188718374118623	0.0384615384615385	0.0240963855421687	0	0.0178571428571429	0.01	0.0132450331125828	0.015625	0	0	0	0	0	0.0357142857142857	0.0595238095238095	0
MAST2	0.695704057279236	0.247181788333151	0.41435912075364	0.339045287637699	0.94888023369036	0.305100182149362	0.257981196404587	0.290592019865681	0.435897435897436	0.762277323062109	0.877104980293801	0.753083404567102	0.353329664281783	0.293041926851026	0.422705314009662	0.439664218258132	0.249290060851927	0.568860820986155	0.0169769989047097	0.0180817610062893	0.017212774782248	0	0.0180722891566265	0	0.0535714285714286	0.03	0.00662251655629139	0.015625	0.0121951219512195	0	0.0769230769230769	0.0357142857142857	0.142857142857143	0.0357142857142857	0.0238095238095238	0
PIK3R3	0.12291169451074	0.00733282258947138	0.0132743362831858	0.021106367734424	0.0876338851022395	0.176684881602914	0.0130178737472879	0.0502850047971104	0.0606661379857256	0.0575349061145883	0.098889286993909	0.0746122847722555	0.0264171711612548	0.0107047279214987	0.0166666666666667	0.0591115774746415	0.0077079107505071	0.162011173184358	0.0700985761226725	0.0283018867924528	0.052675238490253	0.0769230769230769	0.0783132530120482	0.166666666666667	0.0178571428571429	0	0.0397350993377483	0.0390625	0	0	0.153846153846154	0.0357142857142857	0.285714285714286	0.0892857142857143	0.107142857142857	0.1
AL358075.4	0.00835322195704057	0.001422786472584	0.0012846131886954	0.0165686479386214	0.0159444985394352	0.00910746812386157	0.00950511416468643	0.0103278966081607	0.0259053661115517	0.0176937891189215	0.00788247939806521	0.00867016729759433	0.00715465052283985	0.004014272970562	0.00845410628019324	0.0193540865104349	0.00202839756592292	0.00850133592421666	0	0	0	0	0	0	0	0	0	0	0	0	0	0	0	0	0	0
AL358075.1	0.00238663484486874	8.20838349567692e-05	0.000142734798743934	0.000626921813893781	0.00170399221032132	0.00136612021857923	0.000206632916623618	0.000366837857666911	0.000793021411578113	0.000481463649494463	0.00107488355428162	0.00109903529124435	0	0	0	0.000816136178150869	0	0.00242895312120476	0	0	0	0	0	0	0	0	0	0	0	0	0	0	0	0	0	0
AL358075.2	0.00119331742243437	0.00123125752435154	0.000428204396231801	0.00865749171567603	0.0170399221032132	0.00318761384335155	0.000413265833247236	0.00409165302782324	0.0161247687020883	0.00337024554646124	0.00179147259046937	0.00268653071193064	0.00880572372041827	0	0.00531400966183575	0.0107263611985543	0.000811359026369168	0.00267184843332524	0	0	0	0	0	0	0	0	0	0	0	0	0	0	0	0	0	0
TSPAN1	0.00238663484486874	0.00180584436904892	0	0.00641848523748395	0.00377312560856865	0.00227686703096539	0.000619898749870854	0.00505107511710593	0.00885540576262226	0.00974963890226288	0.00788247939806521	0.00573940652094273	0.0066042927903137	0.00267618198037467	0.00169082125603865	0.00827795266410167	0.000405679513184584	0.00558659217877095	0.00164293537787514	0.0125786163522013	0.00601410203235172	0	0.00903614457831325	0	0.0178571428571429	0	0	0.046875	0	0	0	0	0	0	0	0
POMGNT1	0.174224343675418	0.119213089635548	0.114330573793891	0.222855778129385	0.21263388510224	0.0796903460837887	0.103729724145056	0.172498447993679	0.217948717948718	0.18343765045739	0.26083840917234	0.222859934057883	0.157952669235003	0.0557537912578055	0.144202898550725	0.213594496910342	0.0468559837728195	0.212290502793296	0.0328587075575027	0.0259433962264151	0.0234342596433015	0.0384615384615385	0.0301204819277108	0	0.0178571428571429	0.01	0.0397350993377483	0.0625	0	0.05	0.0769230769230769	0.0357142857142857	0	0	0.0833333333333333	0
LURAP1	0.0799522673031026	0.109335668162417	0.0449614616043391	0.147863987819805	0.0662122687439143	0.0623861566484517	0.0302717222853601	0.0825102996783114	0.180015860428232	0.0708955223880597	0.0884987459691867	0.0909756991085603	0.0748486516235553	0.0356824264049955	0.0939613526570048	0.156348373557188	0.059026369168357	0.0920573232936604	0.00109529025191676	0.00157232704402516	0.00207382828701784	0	0.00602409638554217	0.0208333333333333	0	0	0.00662251655629139	0	0	0	0	0	0	0.0178571428571429	0	0
RAD54L	0.0107398568019093	0.00902922184524461	0.00570939194975735	0.0361524912678747	0.0158227848101266	0.00364298724954463	0.00444260770740779	0.0155200632089847	0.0389902194025905	0.0102311025517573	0.0100322465066284	0.0117230431066064	0.0143093010456797	0.00223015165031222	0.00772946859903382	0.0328786288912207	0.00182555780933063	0.01530240466359	0.0147864184008762	0.00235849056603774	0.00912484446287847	0	0.00602409638554217	0	0	0	0	0	0.0121951219512195	0	0	0	0	0	0.0119047619047619	0
LRRC41	0.225536992840095	0.141293641238919	0.174992863260063	0.284980744544288	0.305744888023369	0.154371584699454	0.141026965595619	0.228032055985101	0.290642347343378	0.280452575830525	0.274811895378001	0.28281841494688	0.18547055586131	0.134255129348796	0.227053140096618	0.291477206482453	0.113184584178499	0.293903327665776	0.0591456736035049	0.0628930817610063	0.0599336374948154	0.115384615384615	0.0572289156626506	0.125	0.0535714285714286	0.08	0.0529801324503311	0.125	0.0365853658536585	0	0.153846153846154	0.107142857142857	0	0.0535714285714286	0.0238095238095238	0.1
UQCRH	0.332935560859189	0.140828499507497	0.169568940907793	0.452697256470729	0.705817916260954	0.229963570127505	0.207149498915177	0.66437157853152	0.382104150145387	0.486639383726529	0.378000716589036	0.402979606789596	0.362685745734728	0.160124888492417	0.214251207729469	0.404337180832459	0.135496957403651	0.51032305076512	1.92113910186199	1.13443396226415	1.57922024056408	1.07692307692308	1.41265060240964	1.375	1.08928571428571	1.1	1.43708609271523	1.0859375	1.65853658536585	1.4	1.30769230769231	1.96428571428571	0.714285714285714	1.05357142857143	1	1.2
NSUN4	0.119331742243437	0.0768851920761738	0.0812161004852983	0.148252082276025	0.177458617332035	0.0965391621129326	0.0780039260254159	0.10423838817089	0.154639175257732	0.136013480982186	0.128269437477607	0.125412138234217	0.110071546505228	0.0673505798394291	0.13719806763285	0.153666783257549	0.0949290060851927	0.125819771678407	0.0131434830230011	0.0157232704402516	0.0250933222729158	0	0.0180722891566265	0.0208333333333333	0.0178571428571429	0.01	0.0198675496688742	0.015625	0	0	0	0	0	0	0.0357142857142857	0
FAAH	0.130071599045346	0.155193170624932	0.0478161575792178	0.215362569782369	0.108203505355404	0.0341530054644809	0.0437028618658952	0.0943902026073706	0.147766323024055	0.139985556090515	0.118237190970978	0.147148613994383	0.109521188772702	0.0334522747546833	0.114734299516908	0.173953596828728	0.0217038539553753	0.152295360699539	0.00383351588170865	0.00471698113207547	0.00311074243052675	0	0.00602409638554217	0.0208333333333333	0	0	0	0.0078125	0	0	0	0	0	0	0	0
AL136373.1	0.0035799522673031	0.00134070263762723	0.00114187838995147	0.00313460906946891	0.00182570593962999	0	0.000929848124806282	0.00389412495061798	0.00978059740946339	0.00794415021665864	0.00179147259046937	0.00170961045304677	0.00330214639515685	0.000446030330062444	0.000241545893719807	0.0579456686487117	0.00162271805273834	0.00388632499392762	0	0	0	0	0	0	0	0	0	0	0	0	0	0	0	0	0	0
MKNK1-AS1	0.0214797136038186	0.00147750902922185	0.00613759634598915	0.0333761232349166	0.0220301850048686	0.00227686703096539	0.00371939249922513	0.0157458095829336	0.0235263018768173	0.0116754935002407	0.0100322465066284	0.0173403345951887	0.0137589433131535	0.00267618198037467	0.0120772946859903	0.0397574909642066	0.00953346855983773	0.0279329608938547	0	0	0	0	0	0	0	0	0	0	0	0	0	0	0	0	0	0
KNCN	0	0.000519864288059538	0.000428204396231801	0.00659760575573932	0.000243427458617332	0.000455373406193078	0.000206632916623618	0.00304757604830972	0.00713719270420301	0.000481463649494463	0.000358294518093873	0.000366345097081451	0.00110071546505228	0	0.00072463768115942	0.00769499825113676	0	0.000728685936361428	0	0	0	0	0	0	0	0	0	0	0	0	0	0	0	0	0	0
MKNK1	0.312649164677804	0.0584436904892197	0.204824436197545	0.568498671522823	0.400316455696203	0.198998178506375	0.261907221820436	0.278712116936622	0.298704731694422	0.386013480982186	0.252597635256181	0.405177677372084	0.327462850853054	0.21721677074041	0.541545893719807	0.343826512766702	1.48559837728195	0.610395919358756	0.0219058050383352	0.0227987421383648	0.020116134384073	0	0.0180722891566265	0.0416666666666667	0.107142857142857	0	0.0264900662251656	0.0390625	0.024390243902439	0.05	0.153846153846154	0	0	0.0357142857142857	0	0
ATPAF1	0.430787589498807	0.194894385465689	0.227804738795318	0.453712272740842	0.651777020447907	0.186247723132969	0.22275028412026	0.343952819007845	0.381178958498546	0.449566682715455	0.413113579362236	0.407253632922213	0.309851403412218	0.163247100802855	0.269565217391304	0.403287862889122	0.124543610547667	0.588778236580034	0.0821467688937568	0.0432389937106918	0.055578598092078	0.0384615384615385	0.0813253012048193	0.0625	0.0357142857142857	0.04	0.0596026490066225	0.0546875	0.0731707317073171	0.05	0	0.0714285714285714	0	0	0.0476190476190476	0
EFCAB14-AS1	0.00835322195704057	0.00500711393236292	0.00471024835854981	0.0156431919276353	0.0136319376825706	0.00546448087431694	0.00258291145779523	0.00894520006772391	0.0190325138778747	0.0068608570052961	0.0136151916875672	0.0139211136890951	0.00495321959273528	0.00579839429081177	0.0101449275362319	0.0120088609070771	0.00405679513184584	0.0162739859120719	0	0	0	0	0	0	0	0	0	0	0	0	0	0	0	0	0	0
EFCAB14	0.237470167064439	0.193553682828062	0.162432200970597	0.202047944592053	0.276533592989289	0.479508196721311	0.141336914970555	0.178396072013093	0.193629394660323	0.211482908040443	0.24328197778574	0.22469165954329	0.186020913593836	0.148974130240856	0.268599033816425	0.193657455986942	0.168559837728195	0.299975710468788	0.0208105147864184	0.0487421383647799	0.0344255495644961	0.115384615384615	0.0240963855421687	0.0833333333333333	0.0178571428571429	0.05	0.00662251655629139	0.3125	0.024390243902439	0.05	0.153846153846154	0.0714285714285714	0.142857142857143	0.0178571428571429	0.0357142857142857	0
CYP4B1	0.00238663484486874	0.000902922184524461	0.000570939194975735	0.00397050482132728	0.00316455696202532	0.0223132969034608	0.00144643041636533	0.00313223093854055	0.00700502246893999	0.00312951372171401	0.00429953421712648	0.00207595555012822	0.000550357732526142	0.0245316681534344	0.000966183574879227	0.00512999883409117	0.00101419878296146	0.00170026718484333	0	0	0	0	0	0	0	0	0	0	0	0	0	0	0	0	0	0
CYP4A11	0.00119331742243437	8.20838349567692e-05	0	0.00164193808400752	0.00206913339824732	0.000910746812386157	0.000103316458311809	0.00200349906879621	0.000925191646841131	0.00204622051035147	0.00107488355428162	0.00122115032360484	0.000550357732526142	0.00133809099018733	0	0.00349772647778944	0	0.00170026718484333	0	0	0	0	0	0	0	0	0	0	0	0	0	0	0	0	0	0
CYP4X1	0.232696897374702	0.0205756812958301	0.0192691978304311	0.349852225572439	0.226874391431353	0.0760473588342441	0.0245893170782106	0.238867881934646	0.271345492994978	0.241092922484352	0.252239340738087	0.240810843814874	0.148046230049532	0.203389830508475	0.0405797101449275	0.3687769616416	0.0202839756592292	0.225163954335681	0	0	0	0	0	0	0	0	0	0	0	0	0	0	0	0	0	0
CYP4Z1	0.0572792362768496	0.00489766881908723	0.00670853554096489	0.136907782786518	0.0820350535540409	0.0195810564663024	0.00640562041533216	0.0826231728652859	0.119746233148295	0.0869041887337506	0.064851307774991	0.085602637684699	0.0484314804623005	0.0459411239964318	0.01256038647343	0.165325871516847	0.00425963488843813	0.0837988826815642	0	0	0	0	0	0	0	0	0	0	0	0	0	0	0	0	0	0
CYP4A22-AS1	0.0202863961813842	0.00596475867352523	0.00999143591207536	0.189360241215631	0.115628042843233	0.0136612021857923	0.0423597479078417	0.106100795755968	0.155167856198784	0.0677660086663457	0.0333213901827302	0.0432287214556112	0.0720968629609246	0.0347903657448706	0.0371980676328502	0.210563133962924	0.00669371196754564	0.0512509108574205	0	0	0	0	0	0	0	0	0	0	0	0	0	0	0	0	0	0
CYP4A22	0.00119331742243437	0.000109445113275692	0	0.00426903901841956	0.00158227848101266	0.000455373406193078	0.000103316458311809	0.00194706247530899	0.00475812846946868	0.00180548868560424	0.00107488355428162	0.00122115032360484	0	0.00223015165031222	0.000966183574879227	0.00349772647778944	0	0.000971581248481904	0	0	0	0	0	0	0	0	0	0	0	0	0	0	0	0	0	0
LINC00853	0	8.20838349567692e-05	0.000285469597487868	0.00203003254022748	0.00255598831548199	0.00182149362477231	0.00185969624961256	0.00172131610136012	0.000925191646841131	0.000601829561868079	0.00107488355428162	0.000732690194162902	0.000550357732526142	0.000446030330062444	0.000966183574879227	0.00233181765185962	0.000405679513184584	0.000728685936361428	0	0	0	0	0	0	0	0	0	0	0	0	0	0	0	0	0	0
TAL1	0	0.00136806391594615	0.000570939194975735	0.000626921813893781	0.00146056475170399	0.0897085610200364	0.00237627854117161	0.00191884417856538	0.00118953211736717	0.00120365912373616	0.00214976710856324	0.00207595555012822	0.0203632361034673	0.000446030330062444	0.103140096618357	0.000816136178150869	0.434685598377282	0.00145737187272286	0	0	0.000622148486105351	0	0	0	0.0178571428571429	0	0	0.0234375	0	0	0	0	0	0	0	0
STIL	0.0334128878281623	0.0147203677355806	0.0171281758492721	0.0458249992536645	0.0374878286270691	0.0150273224043716	0.0228329372869098	0.0372763699983069	0.0615913296325667	0.0411651420317766	0.0329630956646363	0.0296739528635975	0.0264171711612548	0.0102586975914362	0.0270531400966184	0.0636586218957678	0.00973630831643002	0.0276900655817343	0.0109529025191676	0.00471698113207547	0.012442969722107	0	0.00903614457831325	0.0208333333333333	0	0	0.0132450331125828	0.015625	0	0	0.0769230769230769	0.0357142857142857	0	0.0357142857142857	0.0119047619047619	0
CMPK1	0.190930787589499	0.103206741818978	0.1117613474165	0.195301071737768	0.299780915287244	0.289162112932605	0.0806901539415229	0.242508042214572	0.209886333597674	0.231102551757342	0.169831601576496	0.202222493588961	0.162905888827738	0.103033006244425	0.172222222222222	0.225136994287047	0.121501014198783	0.244352683993199	0.0854326396495071	0.134433962264151	0.100373289091663	0.153846153846154	0.114457831325301	0.104166666666667	0.0357142857142857	0.08	0.0927152317880795	0.1796875	0.195121951219512	0.1	0.153846153846154	0.0357142857142857	0	0.0892857142857143	0.0952380952380952	0.1
LINC01389	0.00954653937947494	0.00243515377038415	0.00356836996859834	0.0199719377854733	0.0258033106134372	0.00819672131147541	0.0034094431242897	0.0132908177662396	0.0229976209357653	0.0121569571497352	0.0157649587961304	0.0140432287214556	0.00550357732526142	0.00446030330062444	0.00531400966183575	0.0226186312230384	0.00121703853955375	0.0143308234151081	0	0	0	0	0	0	0	0	0	0	0	0	0	0	0	0	0	0
FOXE3	0	5.47225566378461e-05	0	0.000567214974475326	0.00060856864654333	0	0.000103316458311809	0.000451492747897737	0.000396510705789056	0	0	0.000122115032360484	0	0	0.00072463768115942	0.000699545295557887	0	0.000242895312120476	0	0	0	0	0	0	0	0	0	0	0	0	0	0	0	0	0	0
TRABD2B	0.00596658711217184	0.00987742147313122	0.00542392235226948	0.00779174254410843	0.0064508276533593	0.0760473588342441	0.00475255708234322	0.00488176533664428	0.00925191646841131	0.012518054886856	0.00895736295234683	0.00561729148858224	0.00440286186020914	0.209634255129349	0.014975845410628	0.00979363413781042	0.00243407707910751	0.0114160796696624	0.00164293537787514	0.0165094339622642	0.0062214848610535	0.0384615384615385	0.00301204819277108	0	0	0	0	0.0078125	0	0	0	0	0	0.0357142857142857	0	0
AL356289.1	0.00238663484486874	0.00295501805844369	0.00114187838995147	0.00492581425202257	0.00243427458617332	0.00227686703096539	0.00123979749974171	0.00505107511710593	0.00409727729315358	0.00180548868560424	0.00214976710856324	0.0014653803883258	0.00275178866263071	0.00356824264049955	0.00314009661835749	0.00419727177334732	0.00162271805273834	0.00267184843332524	0	0	0	0	0	0	0	0	0	0	0	0	0	0	0	0	0	0
AL109659.1	0	0.00227098610047061	0.00328290037111048	0.00167179150371675	0.00243427458617332	0.00136612021857923	0.00185969624961256	0.000874767199051865	0.00237906423473434	0.000722195474241695	0.00143317807237549	0.000976920258883869	0	0.00535236396074933	0.00410628019323672	0.00198204500408068	0.000202839756592292	0.00170026718484333	0	0	0	0	0	0	0	0	0	0	0	0	0	0	0	0	0	0
SLC5A9	0	0.004979752654044	0.0204110762203825	0.00370182404394423	0.00279941577409932	0.00273224043715847	0.00392602541584874	0.0019752807720526	0.00158604282315623	0.00108329321136254	0.00250806162665711	0.00122115032360484	0.00220143093010457	0.00446030330062444	0.021256038647343	0.00209863588667366	0.00425963488843813	0.00145737187272286	0.00109529025191676	0	0.00228121111571962	0	0	0	0	0	0	0	0	0	0	0	0	0	0	0
AL109659.2	0	0.00166903797745431	0.00628033114473309	0.000656775233603009	0.000730282375851996	0.00182149362477231	0.00175637979130075	0.000338619560923303	0.000396510705789056	0	0.000716589036187746	0	0	0.00223015165031222	0.000483091787439614	0.000699545295557887	0.00101419878296146	0.000485790624240952	0	0	0	0	0	0	0	0	0	0	0	0	0	0	0	0	0	0
SPATA6	0.445107398568019	1.46681076939915	2.43491293177277	0.248619279338448	0.364532619279455	0.353369763205829	0.753796879842959	0.233280659179412	0.170235263018768	0.221352912855079	0.13686850591186	0.191476370741238	0.443037974683544	0.706066012488849	1.63743961352657	0.269907893202752	0.440567951318458	0.133592421666262	0.0290251916757941	0.0424528301886792	0.0356698465367068	0	0.0301204819277108	0.0208333333333333	0.0535714285714286	0.05	0.033112582781457	0.03125	0.0121951219512195	0	0	0.0357142857142857	0	0.0178571428571429	0.0833333333333333	0
AGBL4	2.88663484486873	1.47378789537047	1.91792749072224	11.6063826611338	8.77409931840312	1.70582877959927	2.46823018906912	9.23796489643885	10.2597145122918	7.23278767453057	5.39233249731279	4.60544633044328	6.52283984589983	2.00089206066012	2.03019323671498	12.9057945668649	1.48215010141988	4.35195530726257	0.00109529025191676	0.000786163522012579	0.00269597677312319	0	0	0	0.0178571428571429	0	0	0.0078125	0	0	0	0	0	0	0.0119047619047619	0
AC099788.1	0.0274463007159905	0.00350224362482215	0.00913502711961176	0.13798250589605	0.0815481986368062	0.0141165755919854	0.00847194958156834	0.0942773294203962	0.141289981496167	0.0461001444390948	0.0315299175922608	0.0357797044816217	0.0577875619152449	0.0142729705619982	0.0185990338164251	0.157047918852746	0.00182555780933063	0.0393490405635171	0	0	0	0	0	0	0	0	0	0	0	0	0	0	0	0	0	0
AL590432.1	0.00238663484486874	0.00120389624603261	0.00114187838995147	0.0113144460697973	0.00937195715676728	0.000910746812386157	0.0022729620828598	0.0069134827021841	0.0129526830557758	0.00770341839191141	0.00322465066284486	0.00305287580901209	0.00605393505778756	0.00267618198037467	0.00314009661835749	0.0117756791418911	0.00182555780933063	0.0060723828030119	0	0	0	0	0	0	0	0	0	0	0	0	0	0	0	0	0	0
ELAVL4	0.681384248210024	0.285487577979643	0.570368255780759	0.938233274621608	1.11112463485881	0.303734061930783	0.343630540345077	1.773717478413	0.982553528945281	0.83786711603274	1.03260480114654	0.834778361216266	0.824435883324161	0.271186440677966	0.336231884057971	1.60114259064941	0.462880324543611	1.08282730143308	0.125410733844469	0.00314465408805031	0.00891746163417669	0.115384615384615	0.0271084337349398	0.0208333333333333	0	0.01	0.0264900662251656	0	0.024390243902439	0.15	0	0	0	0.0357142857142857	0	0
AL592182.2	0.00119331742243437	8.20838349567692e-05	0.000856408792463603	0.0033435830074335	0.0102239532619279	0	0.000929848124806281	0.00417630791805407	0.00489029870473169	0.00192585459797785	0.00143317807237549	0.00317499084137257	0.00385250412768299	0	0	0.00326454471260347	0	0.00437211561816857	0	0	0	0	0	0	0	0	0	0	0	0	0	0	0	0	0	0
AL592182.1	0.00119331742243437	5.47225566378461e-05	0	0.00116428336865988	0.000365141187925998	0.000455373406193078	0.000309949374935427	0.00129804165020599	0.00158604282315623	0.000481463649494463	0.000358294518093873	0.000610575161802418	0.00110071546505228	0	0.000241545893719807	0.00233181765185962	0	0.000971581248481904	0	0	0	0	0	0	0	0	0	0	0	0	0	0	0	0	0	0
AL596275.2	0.00477326968973747	0.00103972857611908	0.000999143591207536	0.0133146251903155	0.00803310613437196	0.00227686703096539	0.000516582291559045	0.0111462272137254	0.0169177901136664	0.00649975926817525	0.00609100680759584	0.00610575161802418	0.0104567969179967	0.00133809099018733	0.00169082125603865	0.0193540865104349	0.000405679513184584	0.00412922030604809	0	0	0	0	0	0	0	0	0	0	0	0	0	0	0	0	0	0
DMRTA2	0.00238663484486874	0.0106982598226989	0.00185555238367114	0.00271666119353972	0.00194741966893866	0	0.000413265833247236	0.00177775269484734	0.00264340470526038	0.00204622051035147	0.000358294518093873	0.00170961045304677	0.00275178866263071	0.00178412132024978	0.00241545893719807	0.00198204500408068	0.000202839756592292	0.000485790624240952	0.00219058050383352	0	0.00290335960182497	0	0.00301204819277108	0	0	0	0.00662251655629139	0	0	0	0	0	0	0	0	0
FAF1	2.28997613365155	3.08506621429353	2.22823294319155	2.16067110487506	2.54150438169426	2.14253187613843	1.95980989771671	1.83785766691123	2.3706053396775	2.69427058257102	2.23647438194196	2.38686042251801	2.59603742432581	1.84433541480821	2.94323671497585	2.4767401189227	1.87707910750507	2.14403692008744	0.0558598028477547	0.0306603773584906	0.0580671920364994	0	0.0542168674698795	0.0208333333333333	0.0714285714285714	0.02	0.0728476821192053	0.0546875	0.0365853658536585	0	0.153846153846154	0.107142857142857	0	0.0892857142857143	0.0476190476190476	0
AL049637.1	0.00596658711217184	0.00547225566378461	0.00185555238367114	0.00740364808788847	0.0068159688412853	0.00364298724954463	0.00103316458311809	0.00536147638128563	0.0117631509384087	0.00409244102070294	0.00429953421712648	0.00512883135914031	0.00495321959273528	0.00223015165031222	0.00676328502415459	0.0115424973767051	0	0.00461501093028905	0	0	0	0	0	0	0	0	0	0	0	0	0	0	0	0	0	0
CDKN2C	0.00596658711217184	0.00694976469300646	0.00899229232086783	0.00623936471922859	0.00827653359298929	0.00273224043715847	0.00547577229052588	0.00795755968169761	0.00581549035157283	0.0045739046701974	0.0039412396990326	0.00268653071193064	0.00605393505778756	0.00490633363068689	0.0128019323671498	0.00699545295557887	0.00162271805273834	0.00315763905756619	0.00164293537787514	0.00393081761006289	0.00186644545831605	0	0.00301204819277108	0	0	0.01	0	0.0078125	0	0	0	0	0	0	0	0
C1orf185	0.00119331742243437	0.000766115792929846	0.0218384242078219	0.00170164492342598	0.00365141187925998	0.00136612021857923	0.00826531666494473	0.00115695016648795	0.00185038329368226	0.00180548868560424	0.000716589036187746	0.00134326535596532	0.00165107319757843	0.00133809099018733	0.0101449275362319	0.00209863588667366	0.000202839756592292	0.000485790624240952	0	0	0	0	0	0	0	0	0	0	0	0	0	0	0	0	0	0
LINC01562	0.0346062052505967	0.00785268687753092	0.0148444190693691	0.0390482729796698	0.0485637779941577	0.00774134790528233	0.00785205083169749	0.0275974942152492	0.0499603489294211	0.0487481945113144	0.045145109279828	0.0473806325558676	0.0291689598238855	0.00669045495093666	0.0185990338164251	0.0443045353853329	0.00486815415821501	0.0315763905756619	0	0	0	0	0	0	0	0	0	0	0	0	0	0	0	0	0	0
RNF11	0.454653937947494	0.260944511327569	0.218526976876963	0.490223005045228	0.637658227848101	0.425318761384335	0.31697489410063	0.951774930865173	0.618556701030928	0.622532498796341	0.556073092081691	0.5556233972402	0.480462300495322	0.230597680642284	0.293719806763285	0.715168473825347	0.250304259634888	0.643915472431382	0.0662650602409639	0.0754716981132075	0.0717544587308171	0.0769230769230769	0.0783132530120482	0.145833333333333	0.0892857142857143	0.13	0.0728476821192053	0.0546875	0.0365853658536585	0.05	0.0769230769230769	0.0714285714285714	0.142857142857143	0.125	0.0476190476190476	0.1
AL162430.2	0.00238663484486874	0.000218890226551384	0.000142734798743934	0.00170164492342598	0.00243427458617332	0	0.000516582291559045	0.00112873186974434	0.00317208564631245	0.00180548868560424	0.00107488355428162	0.00170961045304677	0.000550357732526142	0	0.00072463768115942	0.00244840853445261	0	0.00315763905756619	0	0	0	0	0	0	0	0	0	0	0	0	0	0	0	0	0	0
TTC39A	0.0262529832935561	0.00445988836598446	0.00513845275478162	0.0573185658417172	0.174050632911392	0.00819672131147541	0.00609567104039673	0.0620238162424516	0.0519429024583664	0.108931150698122	0.0207810820494446	0.0266210770545854	0.066042927903137	0.00579839429081177	0.0111111111111111	0.0960708872566165	0.00344827586206897	0.0155452999757105	0.00219058050383352	0.00550314465408805	0.00601410203235172	0	0	0	0	0	0.00662251655629139	0.0078125	0	0	0	0	0	0	0.0119047619047619	0
TTC39A-AS1	0.00238663484486874	0.000492503009740615	0.000142734798743934	0.00331372958772427	0.0103456669912366	0.000910746812386157	0.000103316458311809	0.00341441390597664	0.00370076658736453	0.00577756379393356	0.00143317807237549	0.000488460129441934	0.00220143093010457	0	0.000966183574879227	0.00617931677742801	0.000608519269776876	0.000242895312120476	0	0	0	0	0	0	0	0	0	0	0	0	0	0	0	0	0	0
EPS15	0.579952267303103	1.47794680967495	0.216814159292035	0.415589455772159	0.500973709834469	0.977686703096539	0.960223163549954	0.771375359783284	0.625693893735131	0.537313432835821	0.580078824793981	0.491390890218586	0.803522289488167	0.754683318465656	1.32632850241546	0.767867552757374	0.894117647058824	0.529997571046879	0.031763417305586	0.0408805031446541	0.0539195354624637	0.115384615384615	0.0632530120481928	0	0.0357142857142857	0.02	0.0264900662251656	0.109375	0.024390243902439	0	0.0769230769230769	0.0357142857142857	0	0.107142857142857	0.0714285714285714	0
AC104170.2	0	0.00128598008098938	0	0.00038809445621996	0.00121713729308666	0.000455373406193078	0.000619898749870854	0.00059258423161578	0.00105736188210415	0.000240731824747232	0.000358294518093873	0.000854805226523385	0.000550357732526142	0.00133809099018733	0.00120772946859903	0.000816136178150869	0	0.000971581248481904	0	0	0	0	0	0	0	0	0	0	0	0	0	0	0	0	0	0
AC104170.1	0.0178997613365155	0.0407683046951954	0.00442477876106195	0.0088366122339314	0.00584225900681597	0.011384335154827	0.0333712160347143	0.0173260342005757	0.014274385408406	0.00649975926817525	0.0114654245790039	0.00647209671510563	0.0126582278481013	0.00847457627118644	0.0420289855072464	0.0336947650693716	0.00608519269776876	0.00728685936361428	0	0	0	0	0	0	0	0	0	0	0	0	0	0	0	0	0	0
OSBPL9	0.847255369928401	1.21752216263544	0.497288038823865	0.362420515270024	0.955209347614411	0.644353369763206	0.606364293832007	0.436029121282239	0.385408406026963	0.973639865190178	1.11429595127195	0.947124190987911	0.766648321408916	0.767618198037467	1.06304347826087	0.785822548676693	0.512981744421907	0.73961622540685	0.0974808324205915	0.0841194968553459	0.0972625466611365	0.0769230769230769	0.0873493975903614	0.166666666666667	0.0714285714285714	0.07	0.132450331125828	0.09375	0.0487804878048781	0.05	0.153846153846154	0.0714285714285714	0.285714285714286	0.0892857142857143	0.107142857142857	0
NRDC	0.772076372315036	0.797280288935099	0.654153582643448	0.83377615905902	0.764483933787731	0.719945355191257	0.643764851740882	0.689175461369152	0.850779804388052	0.792970630717381	0.794697241132211	0.769446818903407	0.754540451293341	0.603033006244425	0.928502415458937	0.931910924565699	0.682961460446248	0.828030119018703	0.187842278203724	0.136006289308176	0.22210700953961	0.5	0.189759036144578	0.229166666666667	0.0892857142857143	0.09	0.231788079470199	0.140625	0.170731707317073	0.1	0.230769230769231	0.107142857142857	0.285714285714286	0.232142857142857	0.166666666666667	0.4
RAB3B	0.186157517899761	0.0321768633030535	0.0195546674279189	0.0290473773770785	0.672711781888997	0.0305100182149362	0.0231428866618452	0.132908177662396	0.0384615384615385	1.52226769378912	0.15729129344321	0.344242276224203	0.352779306549257	0.0365744870651204	0.0620772946859903	0.535268741984377	0.0271805273833671	0.0429924702453243	0.125410733844469	0.0133647798742138	0.0927001244296972	0.153846153846154	0.0602409638554217	0.0416666666666667	0.107142857142857	0.01	0.0728476821192053	0	0.109756097560976	0.45	0	0.107142857142857	0	0.0535714285714286	0.0833333333333333	0.1
TXNDC12	0.114558472553699	0.0730819743898435	0.0866400228375678	0.157536495805595	0.166260954235638	0.154371584699454	0.0702551916520302	0.139003329759016	0.195347607718742	0.146846413095811	0.150841992117521	0.137989986567346	0.1326362135388	0.0740410347903658	0.120048309178744	0.178967004780226	0.104665314401623	0.166140393490406	0.192223439211391	0.182389937106918	0.192866030692659	0.115384615384615	0.168674698795181	0.145833333333333	0.232142857142857	0.15	0.119205298013245	0.109375	0.121951219512195	0.15	0.153846153846154	0.142857142857143	0.142857142857143	0.142857142857143	0.142857142857143	0.3
AL445685.1	0.00715990453460621	0.00177848309073	0.00214102198115901	0.012060781562528	0.0118062317429406	0.00227686703096539	0.00175637979130075	0.00773181330774874	0.014406555643669	0.00601829561868079	0.0100322465066284	0.00634998168274515	0.0066042927903137	0.00312221231043711	0.00314009661835749	0.0107263611985543	0.00202839756592292	0.01020160310906	0	0	0	0	0	0	0	0	0	0	0	0	0	0	0	0	0	0
TXNDC12-AS1	0	0.000136806391594615	0	0.000149267098546138	0.000121713729308666	0	0	0.00019752807720526	0.000396510705789056	0.000120365912373616	0	0.000244230064720967	0.000550357732526142	0	0	0.000349772647778944	0	0	0	0	0	0	0	0	0	0	0	0	0	0	0	0	0	0	0	0
BTF3L4	0.261336515513126	0.159899310495786	0.193548387096774	0.252530077320357	0.311708860759494	0.143897996357013	0.116437648517409	0.278514588859416	0.304652392281258	0.312108810784786	0.28305266929416	0.292709732568079	0.23115024766098	0.126672613737734	0.254589371980676	0.31246356534919	0.157403651115619	0.312363371386932	0.30065717415115	0.175314465408805	0.274989630858565	0.269230769230769	0.237951807228916	0.1875	0.196428571428571	0.09	0.271523178807947	0.1171875	0.304878048780488	0.2	0.307692307692308	0.285714285714286	0	0.375	0.273809523809524	0.4
[truncated: 27,953 more rows]
