# Supplementary material for: Generation of Blood Vascular Endothelial-Neural 3D Organoids by Serial Induction of Differentiation on Human iPSC-Derived Embryoid Bodies
Source: Cells. 2026 Jun 30;15(13):1192. doi: 10.3390/cells15131192 (PMC13359818; doi:10.3390/cells15131192)
Supplement: Supplementary file 1 [file cells-15-01192-s001.zip › supplemental/FCSet21_Org_cells_per_sample_per_celltype_broader.csv]

	DW01	DW03	DW04	S1027	S1027a	S1027b	S1135	S1209	S1230	S1274	S1363	S1584	S1672	S4022	S4724	S4924	S5079	S5123	S5123a	S5123b	S630	S72a	S72b	S794
Mixed	4	3	3	215	569	437	138	114	102	172	234	183	85	94	205	215	91	96	437	10	212	317	111	103
InN.PVALB	12	9	5	115	471	575	386	162	70	382	465	278	98	216	305	517	204	520	1358	210	402	680	542	260
InN.LHX6	1564	1297	1961	72	176	218	58	29	11	184	129	75	57	103	20	43	74	45	107	9	93	204	58	52
InN.SST	8	7	5	165	519	474	469	225	92	418	529	263	137	129	284	421	247	452	1240	219	400	738	621	266
InN.VIP	106	86	140	123	432	452	555	235	74	481	734	338	84	206	276	444	314	521	1039	153	475	580	396	277
InN.LAMP5	10	21	25	81	224	195	211	112	46	162	334	197	67	151	159	236	149	247	618	96	173	286	230	143
InN.ADARB2	4	2	7	30	97	111	243	74	27	185	277	112	8	58	115	230	133	209	318	34	183	172	69	106
InN.PAX6	2	4	1	192	20	35	49	14	4	35	47	23	35	11	30	52	13	46	90	15	44	46	18	19
ExN.LINC00507	13	11	4	357	1355	1458	2995	897	224	1744	2979	610	199	884	1064	2886	994	2522	4279	1026	1449	2373	2090	1112
ExN.RORB	780	527	519	2133	1702	1376	827	2181	925	2673	1847	802	2076	911	546	1493	3356	1172	3774	476	1012	2856	2293	1007
ExN.THEMIS	37	16	47	164	558	546	175	151	137	116	272	136	127	394	226	313	231	85	1112	216	76	1055	1184	292
ExN.FEZF2	46	37	68	262	622	714	235	153	190	220	199	175	188	532	280	240	274	128	1171	241	116	1021	1265	351
VLMC	368	290	614	37	42	57	43	52	41	138	52	68	17	114	35	50	115	26	95	7	100	130	50	973
EC	29	28	71	158	18	29	85	112	109	401	191	141	48	52	57	183	86	95	59	4	102	58	40	168
AST	19	14	15	343	443	321	249	331	198	846	386	801	659	585	801	506	641	513	197	14	1058	304	218	265
MGL	15	16	25	214	96	94	81	213	112	206	174	764	890	308	299	93	186	140	58	5	679	111	69	138
OPC	28	25	31	367	350	365	168	319	165	223	379	654	598	291	546	167	318	294	264	58	843	197	188	252
ODC	26	29	27	5240	2752	3680	381	1359	754	1951	621	1588	2973	1091	1541	430	1687	539	452	72	699	4652	2125	1961
