# Supplementary material for: Generation of Blood Vascular Endothelial-Neural 3D Organoids by Serial Induction of Differentiation on Human iPSC-Derived Embryoid Bodies
Source: Cells. 2026 Jun 30;15(13):1192. doi: 10.3390/cells15131192 (PMC13359818; doi:10.3390/cells15131192)
Supplement: Supplementary file 1 [file cells-15-01192-s001.zip › supplemental/Pearson_correlation_table_Organoid_vs_FCtx.csv]

	InN.LHX6_FCtx	InN.VIP_FCtx	InN.LAMP5_FCtx	InN.PAX6_FCtx	InN.PVALB_FCtx	InN.ADARB2_FCtx	InN.SST_FCtx	ExN.RORB_FCtx	ExN.FEZF2_FCtx	ExN.THEMIS_FCtx	ExN.LINC00507_FCtx	VLMC_FCtx	EC_FCtx	MGL_FCtx	AST_FCtx	OPC_FCtx	ODC_FCtx	Mixed_FCtx
InN.LHX6_Organoid	0.41	0.35	0.37	0.4	0.38	0.35	0.34	0.37	0.31	0.34	0.37	0.47	0.48	0.41	0.42	0.26	0.32	0.38
InN.VIP_Organoid	0.47	0.4	0.42	0.44	0.43	0.39	0.39	0.42	0.35	0.38	0.42	0.53	0.53	0.46	0.47	0.3	0.36	0.42
InN.LAMP5_Organoid	0.42	0.36	0.38	0.4	0.39	0.36	0.35	0.38	0.32	0.35	0.38	0.48	0.49	0.42	0.43	0.27	0.33	0.39
InN.PAX6_Organoid	0.64	0.55	0.58	0.62	0.6	0.55	0.54	0.56	0.48	0.54	0.59	0.75	0.73	0.64	0.67	0.42	0.5	0.6
InN.PVALB_Organoid	0.69	0.59	0.62	0.66	0.64	0.59	0.57	0.6	0.52	0.57	0.63	0.8	0.79	0.69	0.72	0.45	0.54	0.64
InN.ADARB2_Organoid	0.47	0.4	0.42	0.44	0.43	0.4	0.39	0.44	0.35	0.39	0.41	0.52	0.53	0.46	0.47	0.29	0.35	0.42
InN.SST_Organoid	0.47	0.4	0.43	0.45	0.44	0.4	0.39	0.42	0.35	0.39	0.43	0.54	0.54	0.47	0.49	0.3	0.37	0.43
ExN.RORB_Organoid	0.27	0.23	0.24	0.25	0.25	0.23	0.22	0.26	0.2	0.22	0.23	0.29	0.31	0.26	0.26	0.17	0.2	0.24
ExN.FEZF2_Organoid	0.47	0.4	0.42	0.45	0.43	0.4	0.39	0.43	0.35	0.39	0.42	0.53	0.54	0.46	0.48	0.3	0.36	0.42
ExN.THEMIS_Organoid	0.45	0.38	0.4	0.42	0.41	0.37	0.37	0.41	0.33	0.37	0.39	0.5	0.51	0.43	0.45	0.28	0.34	0.4
ExN.LINC00507_Organoid	0.31	0.26	0.28	0.29	0.28	0.26	0.26	0.29	0.23	0.26	0.27	0.35	0.36	0.3	0.31	0.19	0.23	0.28
VLMC_Organoid	0.48	0.4	0.43	0.45	0.44	0.4	0.39	0.43	0.36	0.39	0.42	0.54	0.55	0.47	0.48	0.3	0.36	0.43
EC_Organoid	0.51	0.42	0.45	0.47	0.46	0.42	0.41	0.47	0.38	0.41	0.44	0.55	0.58	0.49	0.5	0.31	0.38	0.44
MGL_Organoid	0.47	0.39	0.42	0.44	0.43	0.39	0.38	0.43	0.35	0.38	0.41	0.52	0.54	0.46	0.47	0.29	0.35	0.42
AST_Organoid	0.61	0.52	0.55	0.59	0.56	0.52	0.51	0.53	0.46	0.51	0.56	0.71	0.7	0.61	0.64	0.39	0.47	0.56
OPC_Organoid	0.54	0.46	0.49	0.52	0.5	0.46	0.45	0.49	0.41	0.45	0.49	0.62	0.62	0.54	0.56	0.35	0.42	0.49
ODC_Organoid	0.34	0.29	0.31	0.33	0.32	0.29	0.29	0.31	0.26	0.28	0.31	0.39	0.4	0.34	0.35	0.22	0.27	0.31
Mixed_Organoid	0.65	0.56	0.59	0.63	0.6	0.56	0.54	0.56	0.49	0.54	0.6	0.76	0.75	0.66	0.68	0.42	0.51	0.61
